# Supplementary material for: A global-temporal analysis on Phytophthora sojae resistance-gene efficacy
Source: Nat Commun. 2023 Sep 27;14:6043. doi: 10.1038/s41467-023-41321-7 (PMC10533513; doi:10.1038/s41467-023-41321-7)
Supplement: Supplementary file 4 — Source data file [file 41467_2023_41321_MOESM4_ESM.xlsx]

## Sheet: Figure 1; Supp Figure 1
Panel A						Panel B						Panel C						Panel D
Isolate	pathotype complexity	study	year	time_point		Isolate	pathotype complexity	study	year	time_point		Isolate	pathotype complexity	study	year	time_point		Isolate	pathotype complexity	study	year	time_point
Buenos_Aires_Argentina_Barreto_1989-1992_1	1	Barreto 1995	1989-1992	1989_1999		Manitoba_Canada_Henriquez_2014_1	4	Henriquez 2020	2014	2014_2019		Anhui_China_Zhu_1999_51	4	Zhu 2003	1999	1990_1999		11-states_USA_Dorrance_2012-2013_1	6	Dorrance 2016	2012-2013	2000_2013
Buenos_Aires_Argentina_Barreto_1989-1992_10	1	Barreto 1995	1989-1992	1989_1999		Manitoba_Canada_Henriquez_2014_2	4	Henriquez 2020	2014	2014_2019		Anhui_China_Zhu_1999_52	2	Zhu 2003	1999	1990_1999		11-states_USA_Dorrance_2012-2013_10	6	Dorrance 2016	2012-2013	2000_2013
Buenos_Aires_Argentina_Barreto_1989-1992_11	1	Barreto 1995	1989-1992	1989_1999		Manitoba_Canada_Henriquez_2014_3	4	Henriquez 2020	2014	2014_2019		Anhui_China_Zhu_1999_53	3	Zhu 2003	1999	1990_1999		11-states_USA_Dorrance_2012-2013_100	1	Dorrance 2016	2012-2013	2000_2013
Buenos_Aires_Argentina_Barreto_1989-1992_12	1	Barreto 1995	1989-1992	1989_1999		Manitoba_Canada_Henriquez_2014_35	3	Henriquez 2020	2014	2014_2019		Anhui_China_Zhu_1999_54	3	Zhu 2003	1999	1990_1999		11-states_USA_Dorrance_2012-2013_101	1	Dorrance 2016	2012-2013	2000_2013
Buenos_Aires_Argentina_Barreto_1989-1992_13	1	Barreto 1995	1989-1992	1989_1999		Manitoba_Canada_Henriquez_2014_36	3	Henriquez 2020	2014	2014_2019		Anhui_China_Zhu_1999_55	4	Zhu 2003	1999	1990_1999		11-states_USA_Dorrance_2012-2013_102	1	Dorrance 2016	2012-2013	2000_2013
Buenos_Aires_Argentina_Barreto_1989-1992_14	1	Barreto 1995	1989-1992	1989_1999		Manitoba_Canada_Henriquez_2014_37	3	Henriquez 2020	2014	2014_2019		Anhui_China_Zhu_1999_56	4	Zhu 2003	1999	1990_1999		11-states_USA_Dorrance_2012-2013_103	1	Dorrance 2016	2012-2013	2000_2013
Buenos_Aires_Argentina_Barreto_1989-1992_15	1	Barreto 1995	1989-1992	1989_1999		Manitoba_Canada_Henriquez_2014_38	3	Henriquez 2020	2014	2014_2019		Anhui_China_Zhu_1999_57	3	Zhu 2003	1999	1990_1999		11-states_USA_Dorrance_2012-2013_104	1	Dorrance 2016	2012-2013	2000_2013
Buenos_Aires_Argentina_Barreto_1989-1992_16	1	Barreto 1995	1989-1992	1989_1999		Manitoba_Canada_Henriquez_2014_39	3	Henriquez 2020	2014	2014_2019		Anhui_China_Zhu_1999_58	3	Zhu 2003	1999	1990_1999		11-states_USA_Dorrance_2012-2013_105	1	Dorrance 2016	2012-2013	2000_2013
Buenos_Aires_Argentina_Barreto_1989-1992_17	1	Barreto 1995	1989-1992	1989_1999		Manitoba_Canada_Henriquez_2014_4	4	Henriquez 2020	2014	2014_2019		Anhui_China_Zhu_1999_59	4	Zhu 2003	1999	1990_1999		11-states_USA_Dorrance_2012-2013_106	1	Dorrance 2016	2012-2013	2000_2013
Buenos_Aires_Argentina_Barreto_1989-1992_18	1	Barreto 1995	1989-1992	1989_1999		Manitoba_Canada_Henriquez_2014_40	3	Henriquez 2020	2014	2014_2019		Anhui_China_Zhu_1999_60	4	Zhu 2003	1999	1990_1999		11-states_USA_Dorrance_2012-2013_107	1	Dorrance 2016	2012-2013	2000_2013
Buenos_Aires_Argentina_Barreto_1989-1992_19	1	Barreto 1995	1989-1992	1989_1999		Manitoba_Canada_Henriquez_2014_46	2	Henriquez 2020	2014	2014_2019		Anhui_China_Zhu_2000_61	4	Zhu 2003	2000	2000_2013		11-states_USA_Dorrance_2012-2013_108	1	Dorrance 2016	2012-2013	2000_2013
Buenos_Aires_Argentina_Barreto_1989-1992_2	1	Barreto 1995	1989-1992	1989_1999		Manitoba_Canada_Henriquez_2014_47	2	Henriquez 2020	2014	2014_2019		Anhui_China_Zhu_2000_62	3	Zhu 2003	2000	2000_2013		11-states_USA_Dorrance_2012-2013_109	1	Dorrance 2016	2012-2013	2000_2013
Buenos_Aires_Argentina_Barreto_1989-1992_20	1	Barreto 1995	1989-1992	1989_1999		Manitoba_Canada_Henriquez_2014_48	2	Henriquez 2020	2014	2014_2019		Anhui_China_Zhu_2000_63	3	Zhu 2003	2000	2000_2013		11-states_USA_Dorrance_2012-2013_11	6	Dorrance 2016	2012-2013	2000_2013
Buenos_Aires_Argentina_Barreto_1989-1992_21	1	Barreto 1995	1989-1992	1989_1999		Manitoba_Canada_Henriquez_2014_49	2	Henriquez 2020	2014	2014_2019		Anhui_China_Zhu_2000_64	5	Zhu 2003	2000	2000_2013		11-states_USA_Dorrance_2012-2013_110	1	Dorrance 2016	2012-2013	2000_2013
Buenos_Aires_Argentina_Barreto_1989-1992_22	1	Barreto 1995	1989-1992	1989_1999		Manitoba_Canada_Henriquez_2014_5	4	Henriquez 2020	2014	2014_2019		Anhui_China_Zhu_2000_65	5	Zhu 2003	2000	2000_2013		11-states_USA_Dorrance_2012-2013_111	1	Dorrance 2016	2012-2013	2000_2013
Buenos_Aires_Argentina_Barreto_1989-1992_23	1	Barreto 1995	1989-1992	1989_1999		Manitoba_Canada_Henriquez_2014_50	2	Henriquez 2020	2014	2014_2019		Anhui_China_Zhu_2000_66	4	Zhu 2003	2000	2000_2013		11-states_USA_Dorrance_2012-2013_112	1	Dorrance 2016	2012-2013	2000_2013
Buenos_Aires_Argentina_Barreto_1989-1992_24	1	Barreto 1995	1989-1992	1989_1999		Manitoba_Canada_Henriquez_2014_51	2	Henriquez 2020	2014	2014_2019		Anhui_China_Zhu_2000_67	4	Zhu 2003	2000	2000_2013		11-states_USA_Dorrance_2012-2013_113	1	Dorrance 2016	2012-2013	2000_2013
Buenos_Aires_Argentina_Barreto_1989-1992_25	1	Barreto 1995	1989-1992	1989_1999		Manitoba_Canada_Henriquez_2014_52	2	Henriquez 2020	2014	2014_2019		Anhui_China_Zhu_2000_68	6	Zhu 2003	2000	2000_2013		11-states_USA_Dorrance_2012-2013_114	1	Dorrance 2016	2012-2013	2000_2013
Buenos_Aires_Argentina_Barreto_1989-1992_26	1	Barreto 1995	1989-1992	1989_1999		Manitoba_Canada_Henriquez_2014_53	2	Henriquez 2020	2014	2014_2019		Anhui_China_Zhu_2000_69	5	Zhu 2003	2000	2000_2013		11-states_USA_Dorrance_2012-2013_115	1	Dorrance 2016	2012-2013	2000_2013
Buenos_Aires_Argentina_Barreto_1989-1992_27	1	Barreto 1995	1989-1992	1989_1999		Manitoba_Canada_Henriquez_2014_54	2	Henriquez 2020	2014	2014_2019		Fujian_China_Cui_2007_17	3	Cui 2010	2007	2000_2013		11-states_USA_Dorrance_2012-2013_116	1	Dorrance 2016	2012-2013	2000_2013
Buenos_Aires_Argentina_Barreto_1989-1992_28	1	Barreto 1995	1989-1992	1989_1999		Manitoba_Canada_Henriquez_2014_55	2	Henriquez 2020	2014	2014_2019		Fujian_China_Cui_2007_29	0	Cui 2010	2007	2000_2013		11-states_USA_Dorrance_2012-2013_117	1	Dorrance 2016	2012-2013	2000_2013
Buenos_Aires_Argentina_Barreto_1989-1992_29	1	Barreto 1995	1989-1992	1989_1999		Manitoba_Canada_Henriquez_2014_56	2	Henriquez 2020	2014	2014_2019		Fujian_China_Cui_2007_35	1	Cui 2010	2007	2000_2013		11-states_USA_Dorrance_2012-2013_118	1	Dorrance 2016	2012-2013	2000_2013
Buenos_Aires_Argentina_Barreto_1989-1992_3	1	Barreto 1995	1989-1992	1989_1999		Manitoba_Canada_Henriquez_2014_57	2	Henriquez 2020	2014	2014_2019		Fujian_China_Cui_2007_36	1	Cui 2010	2007	2000_2013		11-states_USA_Dorrance_2012-2013_119	1	Dorrance 2016	2012-2013	2000_2013
Buenos_Aires_Argentina_Barreto_1989-1992_30	1	Barreto 1995	1989-1992	1989_1999		Manitoba_Canada_Henriquez_2014_58	2	Henriquez 2020	2014	2014_2019		Fujian_China_Cui_2007_37	1	Cui 2010	2007	2000_2013		11-states_USA_Dorrance_2012-2013_12	6	Dorrance 2016	2012-2013	2000_2013
Buenos_Aires_Argentina_Barreto_1989-1992_31	1	Barreto 1995	1989-1992	1989_1999		Manitoba_Canada_Henriquez_2014_59	2	Henriquez 2020	2014	2014_2019		Fujian_China_Cui_2007_38	1	Cui 2010	2007	2000_2013		11-states_USA_Dorrance_2012-2013_120	1	Dorrance 2016	2012-2013	2000_2013
Buenos_Aires_Argentina_Barreto_1989-1992_32	1	Barreto 1995	1989-1992	1989_1999		Manitoba_Canada_Henriquez_2014_6	4	Henriquez 2020	2014	2014_2019		Fujian_China_Cui_2007_39	1	Cui 2010	2007	2000_2013		11-states_USA_Dorrance_2012-2013_121	1	Dorrance 2016	2012-2013	2000_2013
Buenos_Aires_Argentina_Barreto_1989-1992_33	1	Barreto 1995	1989-1992	1989_1999		Manitoba_Canada_Henriquez_2014_60	2	Henriquez 2020	2014	2014_2019		Fujian_China_Cui_2007_4	1	Cui 2010	2007	2000_2013		11-states_USA_Dorrance_2012-2013_122	1	Dorrance 2016	2012-2013	2000_2013
Buenos_Aires_Argentina_Barreto_1989-1992_34	1	Barreto 1995	1989-1992	1989_1999		Manitoba_Canada_Henriquez_2014_61	2	Henriquez 2020	2014	2014_2019		Fujian_China_Cui_2007_40	1	Cui 2010	2007	2000_2013		11-states_USA_Dorrance_2012-2013_123	1	Dorrance 2016	2012-2013	2000_2013
Buenos_Aires_Argentina_Barreto_1989-1992_35	1	Barreto 1995	1989-1992	1989_1999		Manitoba_Canada_Henriquez_2014_92	1	Henriquez 2020	2014	2014_2019		Fujian_China_Cui_2007_5	1	Cui 2010	2007	2000_2013		11-states_USA_Dorrance_2012-2013_124	1	Dorrance 2016	2012-2013	2000_2013
Buenos_Aires_Argentina_Barreto_1989-1992_36	1	Barreto 1995	1989-1992	1989_1999		Manitoba_Canada_Henriquez_2014_93	1	Henriquez 2020	2014	2014_2019		Fujian_China_Cui_2007_52	3	Cui 2010	2007	2000_2013		11-states_USA_Dorrance_2012-2013_125	1	Dorrance 2016	2012-2013	2000_2013
Buenos_Aires_Argentina_Barreto_1989-1992_37	1	Barreto 1995	1989-1992	1989_1999		Manitoba_Canada_Henriquez_2016_10	4	Henriquez 2020	2016	2014_2019		Fujian_China_Cui_2007_53	3	Cui 2010	2007	2000_2013		11-states_USA_Dorrance_2012-2013_126	1	Dorrance 2016	2012-2013	2000_2013
Buenos_Aires_Argentina_Barreto_1989-1992_38	1	Barreto 1995	1989-1992	1989_1999		Manitoba_Canada_Henriquez_2016_11	4	Henriquez 2020	2016	2014_2019		Fujian_China_Cui_2007_75	0	Cui 2010	2007	2000_2013		11-states_USA_Dorrance_2012-2013_127	1	Dorrance 2016	2012-2013	2000_2013
Buenos_Aires_Argentina_Barreto_1989-1992_39	1	Barreto 1995	1989-1992	1989_1999		Manitoba_Canada_Henriquez_2016_12	4	Henriquez 2020	2016	2014_2019		Heilongjiang_China_Cui_2007_1	2	Cui 2010	2007	2000_2013		11-states_USA_Dorrance_2012-2013_128	1	Dorrance 2016	2012-2013	2000_2013
Buenos_Aires_Argentina_Barreto_1989-1992_4	1	Barreto 1995	1989-1992	1989_1999		Manitoba_Canada_Henriquez_2016_13	4	Henriquez 2020	2016	2014_2019		Heilongjiang_China_Cui_2007_10	3	Cui 2010	2007	2000_2013		11-states_USA_Dorrance_2012-2013_129	1	Dorrance 2016	2012-2013	2000_2013
Buenos_Aires_Argentina_Barreto_1989-1992_40	1	Barreto 1995	1989-1992	1989_1999		Manitoba_Canada_Henriquez_2016_14	4	Henriquez 2020	2016	2014_2019		Heilongjiang_China_Cui_2007_11	1	Cui 2010	2007	2000_2013		11-states_USA_Dorrance_2012-2013_13	6	Dorrance 2016	2012-2013	2000_2013
Buenos_Aires_Argentina_Barreto_1989-1992_41	1	Barreto 1995	1989-1992	1989_1999		Manitoba_Canada_Henriquez_2016_62	2	Henriquez 2020	2016	2014_2019		Heilongjiang_China_Cui_2007_12	2	Cui 2010	2007	2000_2013		11-states_USA_Dorrance_2012-2013_130	1	Dorrance 2016	2012-2013	2000_2013
Buenos_Aires_Argentina_Barreto_1989-1992_42	1	Barreto 1995	1989-1992	1989_1999		Manitoba_Canada_Henriquez_2016_63	2	Henriquez 2020	2016	2014_2019		Heilongjiang_China_Cui_2007_14	1	Cui 2010	2007	2000_2013		11-states_USA_Dorrance_2012-2013_131	1	Dorrance 2016	2012-2013	2000_2013
Buenos_Aires_Argentina_Barreto_1989-1992_43	1	Barreto 1995	1989-1992	1989_1999		Manitoba_Canada_Henriquez_2016_64	2	Henriquez 2020	2016	2014_2019		Heilongjiang_China_Cui_2007_15	2	Cui 2010	2007	2000_2013		11-states_USA_Dorrance_2012-2013_132	1	Dorrance 2016	2012-2013	2000_2013
Buenos_Aires_Argentina_Barreto_1989-1992_44	1	Barreto 1995	1989-1992	1989_1999		Manitoba_Canada_Henriquez_2016_65	2	Henriquez 2020	2016	2014_2019		Heilongjiang_China_Cui_2007_18	1	Cui 2010	2007	2000_2013		11-states_USA_Dorrance_2012-2013_133	1	Dorrance 2016	2012-2013	2000_2013
Buenos_Aires_Argentina_Barreto_1989-1992_45	1	Barreto 1995	1989-1992	1989_1999		Manitoba_Canada_Henriquez_2016_66	2	Henriquez 2020	2016	2014_2019		Heilongjiang_China_Cui_2007_19	2	Cui 2010	2007	2000_2013		11-states_USA_Dorrance_2012-2013_134	1	Dorrance 2016	2012-2013	2000_2013
Buenos_Aires_Argentina_Barreto_1989-1992_46	1	Barreto 1995	1989-1992	1989_1999		Manitoba_Canada_Henriquez_2016_67	2	Henriquez 2020	2016	2014_2019		Heilongjiang_China_Cui_2007_2	4	Cui 2010	2007	2000_2013		11-states_USA_Dorrance_2012-2013_135	1	Dorrance 2016	2012-2013	2000_2013
Buenos_Aires_Argentina_Barreto_1989-1992_5	1	Barreto 1995	1989-1992	1989_1999		Manitoba_Canada_Henriquez_2016_68	2	Henriquez 2020	2016	2014_2019		Heilongjiang_China_Cui_2007_20	1	Cui 2010	2007	2000_2013		11-states_USA_Dorrance_2012-2013_136	1	Dorrance 2016	2012-2013	2000_2013
Buenos_Aires_Argentina_Barreto_1989-1992_6	1	Barreto 1995	1989-1992	1989_1999		Manitoba_Canada_Henriquez_2016_69	2	Henriquez 2020	2016	2014_2019		Heilongjiang_China_Cui_2007_21	0	Cui 2010	2007	2000_2013		11-states_USA_Dorrance_2012-2013_137	1	Dorrance 2016	2012-2013	2000_2013
Buenos_Aires_Argentina_Barreto_1989-1992_7	1	Barreto 1995	1989-1992	1989_1999		Manitoba_Canada_Henriquez_2016_7	4	Henriquez 2020	2016	2014_2019		Heilongjiang_China_Cui_2007_22	0	Cui 2010	2007	2000_2013		11-states_USA_Dorrance_2012-2013_138	1	Dorrance 2016	2012-2013	2000_2013
Buenos_Aires_Argentina_Barreto_1989-1992_8	1	Barreto 1995	1989-1992	1989_1999		Manitoba_Canada_Henriquez_2016_70	2	Henriquez 2020	2016	2014_2019		Heilongjiang_China_Cui_2007_23	0	Cui 2010	2007	2000_2013		11-states_USA_Dorrance_2012-2013_139	1	Dorrance 2016	2012-2013	2000_2013
Buenos_Aires_Argentina_Barreto_1989-1992_9	1	Barreto 1995	1989-1992	1989_1999		Manitoba_Canada_Henriquez_2016_71	2	Henriquez 2020	2016	2014_2019		Heilongjiang_China_Cui_2007_24	1	Cui 2010	2007	2000_2013		11-states_USA_Dorrance_2012-2013_14	6	Dorrance 2016	2012-2013	2000_2013
Buenos_Aires_Argentina_Grijalba_1998_1	1	Grijalba 2014	1998	1989_1999		Manitoba_Canada_Henriquez_2016_72	2	Henriquez 2020	2016	2014_2019		Heilongjiang_China_Cui_2007_25	2	Cui 2010	2007	2000_2013		11-states_USA_Dorrance_2012-2013_140	1	Dorrance 2016	2012-2013	2000_2013
Buenos_Aires_Argentina_Grijalba_1998_10	4	Grijalba 2014	1998	1989_1999		Manitoba_Canada_Henriquez_2016_73	2	Henriquez 2020	2016	2014_2019		Heilongjiang_China_Cui_2007_26	1	Cui 2010	2007	2000_2013		11-states_USA_Dorrance_2012-2013_141	1	Dorrance 2016	2012-2013	2000_2013
Buenos_Aires_Argentina_Grijalba_1998_11	4	Grijalba 2014	1998	1989_1999		Manitoba_Canada_Henriquez_2016_74	2	Henriquez 2020	2016	2014_2019		Heilongjiang_China_Cui_2007_27	0	Cui 2010	2007	2000_2013		11-states_USA_Dorrance_2012-2013_142	1	Dorrance 2016	2012-2013	2000_2013
Buenos_Aires_Argentina_Grijalba_1998_12	4	Grijalba 2014	1998	1989_1999		Manitoba_Canada_Henriquez_2016_75	2	Henriquez 2020	2016	2014_2019		Heilongjiang_China_Cui_2007_28	1	Cui 2010	2007	2000_2013		11-states_USA_Dorrance_2012-2013_143	1	Dorrance 2016	2012-2013	2000_2013
Buenos_Aires_Argentina_Grijalba_1998_13	2	Grijalba 2014	1998	1989_1999		Manitoba_Canada_Henriquez_2016_76	2	Henriquez 2020	2016	2014_2019		Heilongjiang_China_Cui_2007_3	5	Cui 2010	2007	2000_2013		11-states_USA_Dorrance_2012-2013_144	1	Dorrance 2016	2012-2013	2000_2013
Buenos_Aires_Argentina_Grijalba_1998_14	2	Grijalba 2014	1998	1989_1999		Manitoba_Canada_Henriquez_2016_77	2	Henriquez 2020	2016	2014_2019		Heilongjiang_China_Cui_2007_30	0	Cui 2010	2007	2000_2013		11-states_USA_Dorrance_2012-2013_145	1	Dorrance 2016	2012-2013	2000_2013
Buenos_Aires_Argentina_Grijalba_1998_15	3	Grijalba 2014	1998	1989_1999		Manitoba_Canada_Henriquez_2016_78	2	Henriquez 2020	2016	2014_2019		Heilongjiang_China_Cui_2007_31	1	Cui 2010	2007	2000_2013		11-states_USA_Dorrance_2012-2013_146	1	Dorrance 2016	2012-2013	2000_2013
Buenos_Aires_Argentina_Grijalba_1998_16	4	Grijalba 2014	1998	1989_1999		Manitoba_Canada_Henriquez_2016_79	2	Henriquez 2020	2016	2014_2019		Heilongjiang_China_Cui_2007_32	1	Cui 2010	2007	2000_2013		11-states_USA_Dorrance_2012-2013_147	1	Dorrance 2016	2012-2013	2000_2013
Buenos_Aires_Argentina_Grijalba_1998_17	4	Grijalba 2014	1998	1989_1999		Manitoba_Canada_Henriquez_2016_8	4	Henriquez 2020	2016	2014_2019		Heilongjiang_China_Cui_2007_33	0	Cui 2010	2007	2000_2013		11-states_USA_Dorrance_2012-2013_148	1	Dorrance 2016	2012-2013	2000_2013
Buenos_Aires_Argentina_Grijalba_1998_172	1	Grijalba 2014	1998	1989_1999		Manitoba_Canada_Henriquez_2016_80	2	Henriquez 2020	2016	2014_2019		Heilongjiang_China_Cui_2007_34	0	Cui 2010	2007	2000_2013		11-states_USA_Dorrance_2012-2013_149	1	Dorrance 2016	2012-2013	2000_2013
Buenos_Aires_Argentina_Grijalba_1998_173	2	Grijalba 2014	1998	1989_1999		Manitoba_Canada_Henriquez_2016_81	2	Henriquez 2020	2016	2014_2019		Heilongjiang_China_Cui_2007_43	1	Cui 2010	2007	2000_2013		11-states_USA_Dorrance_2012-2013_15	6	Dorrance 2016	2012-2013	2000_2013
Buenos_Aires_Argentina_Grijalba_1998_18	5	Grijalba 2014	1998	1989_1999		Manitoba_Canada_Henriquez_2016_9	4	Henriquez 2020	2016	2014_2019		Heilongjiang_China_Cui_2007_44	2	Cui 2010	2007	2000_2013		11-states_USA_Dorrance_2012-2013_150	1	Dorrance 2016	2012-2013	2000_2013
Buenos_Aires_Argentina_Grijalba_1998_19	5	Grijalba 2014	1998	1989_1999		Manitoba_Canada_Henriquez_2016_94	1	Henriquez 2020	2016	2014_2019		Heilongjiang_China_Cui_2007_45	2	Cui 2010	2007	2000_2013		11-states_USA_Dorrance_2012-2013_151	1	Dorrance 2016	2012-2013	2000_2013
Buenos_Aires_Argentina_Grijalba_1998_2	1	Grijalba 2014	1998	1989_1999		Manitoba_Canada_Henriquez_2016_95	1	Henriquez 2020	2016	2014_2019		Heilongjiang_China_Cui_2007_46	2	Cui 2010	2007	2000_2013		11-states_USA_Dorrance_2012-2013_152	1	Dorrance 2016	2012-2013	2000_2013
Buenos_Aires_Argentina_Grijalba_1998_20	5	Grijalba 2014	1998	1989_1999		Manitoba_Canada_Henriquez_2016_96	1	Henriquez 2020	2016	2014_2019		Heilongjiang_China_Cui_2007_54	2	Cui 2010	2007	2000_2013		11-states_USA_Dorrance_2012-2013_153	1	Dorrance 2016	2012-2013	2000_2013
Buenos_Aires_Argentina_Grijalba_1998_21	4	Grijalba 2014	1998	1989_1999		Manitoba_Canada_Henriquez_2016_97	1	Henriquez 2020	2016	2014_2019		Heilongjiang_China_Cui_2007_55	2	Cui 2010	2007	2000_2013		11-states_USA_Dorrance_2012-2013_154	1	Dorrance 2016	2012-2013	2000_2013
Buenos_Aires_Argentina_Grijalba_1998_22	4	Grijalba 2014	1998	1989_1999		Manitoba_Canada_Henriquez_2016_98	1	Henriquez 2020	2016	2014_2019		Heilongjiang_China_Cui_2007_56	0	Cui 2010	2007	2000_2013		11-states_USA_Dorrance_2012-2013_155	1	Dorrance 2016	2012-2013	2000_2013
Buenos_Aires_Argentina_Grijalba_1998_23	2	Grijalba 2014	1998	1989_1999		Manitoba_Canada_Henriquez_2016_99	1	Henriquez 2020	2016	2014_2019		Heilongjiang_China_Cui_2007_57	0	Cui 2010	2007	2000_2013		11-states_USA_Dorrance_2012-2013_156	1	Dorrance 2016	2012-2013	2000_2013
Buenos_Aires_Argentina_Grijalba_1998_24	3	Grijalba 2014	1998	1989_1999		Manitoba_Canada_Henriquez_2017_15	4	Henriquez 2020	2017	2014_2019		Heilongjiang_China_Cui_2007_58	0	Cui 2010	2007	2000_2013		11-states_USA_Dorrance_2012-2013_157	1	Dorrance 2016	2012-2013	2000_2013
Buenos_Aires_Argentina_Grijalba_1998_25	1	Grijalba 2014	1998	1989_1999		Manitoba_Canada_Henriquez_2017_16	4	Henriquez 2020	2017	2014_2019		Heilongjiang_China_Cui_2007_59	0	Cui 2010	2007	2000_2013		11-states_USA_Dorrance_2012-2013_158	1	Dorrance 2016	2012-2013	2000_2013
Buenos_Aires_Argentina_Grijalba_1998_26	1	Grijalba 2014	1998	1989_1999		Manitoba_Canada_Henriquez_2017_17	4	Henriquez 2020	2017	2014_2019		Heilongjiang_China_Cui_2007_6	4	Cui 2010	2007	2000_2013		11-states_USA_Dorrance_2012-2013_159	1	Dorrance 2016	2012-2013	2000_2013
Buenos_Aires_Argentina_Grijalba_1998_27	1	Grijalba 2014	1998	1989_1999		Manitoba_Canada_Henriquez_2017_18	4	Henriquez 2020	2017	2014_2019		Heilongjiang_China_Cui_2007_60	0	Cui 2010	2007	2000_2013		11-states_USA_Dorrance_2012-2013_16	6	Dorrance 2016	2012-2013	2000_2013
Buenos_Aires_Argentina_Grijalba_1998_28	1	Grijalba 2014	1998	1989_1999		Manitoba_Canada_Henriquez_2017_19	4	Henriquez 2020	2017	2014_2019		Heilongjiang_China_Cui_2007_61	0	Cui 2010	2007	2000_2013		11-states_USA_Dorrance_2012-2013_160	1	Dorrance 2016	2012-2013	2000_2013
Buenos_Aires_Argentina_Grijalba_1998_29	1	Grijalba 2014	1998	1989_1999		Manitoba_Canada_Henriquez_2017_20	4	Henriquez 2020	2017	2014_2019		Heilongjiang_China_Cui_2007_62	0	Cui 2010	2007	2000_2013		11-states_USA_Dorrance_2012-2013_161	1	Dorrance 2016	2012-2013	2000_2013
Buenos_Aires_Argentina_Grijalba_1998_3	1	Grijalba 2014	1998	1989_1999		Manitoba_Canada_Henriquez_2017_21	4	Henriquez 2020	2017	2014_2019		Heilongjiang_China_Cui_2007_63	0	Cui 2010	2007	2000_2013		11-states_USA_Dorrance_2012-2013_162	1	Dorrance 2016	2012-2013	2000_2013
Buenos_Aires_Argentina_Grijalba_1998_30	1	Grijalba 2014	1998	1989_1999		Manitoba_Canada_Henriquez_2017_22	4	Henriquez 2020	2017	2014_2019		Heilongjiang_China_Cui_2007_64	1	Cui 2010	2007	2000_2013		11-states_USA_Dorrance_2012-2013_163	1	Dorrance 2016	2012-2013	2000_2013
Buenos_Aires_Argentina_Grijalba_1998_31	1	Grijalba 2014	1998	1989_1999		Manitoba_Canada_Henriquez_2017_23	4	Henriquez 2020	2017	2014_2019		Heilongjiang_China_Cui_2007_65	1	Cui 2010	2007	2000_2013		11-states_USA_Dorrance_2012-2013_164	1	Dorrance 2016	2012-2013	2000_2013
Buenos_Aires_Argentina_Grijalba_1998_32	1	Grijalba 2014	1998	1989_1999		Manitoba_Canada_Henriquez_2017_24	4	Henriquez 2020	2017	2014_2019		Heilongjiang_China_Cui_2007_66	1	Cui 2010	2007	2000_2013		11-states_USA_Dorrance_2012-2013_165	1	Dorrance 2016	2012-2013	2000_2013
Buenos_Aires_Argentina_Grijalba_1998_33	1	Grijalba 2014	1998	1989_1999		Manitoba_Canada_Henriquez_2017_25	4	Henriquez 2020	2017	2014_2019		Heilongjiang_China_Cui_2007_67	1	Cui 2010	2007	2000_2013		11-states_USA_Dorrance_2012-2013_166	1	Dorrance 2016	2012-2013	2000_2013
Buenos_Aires_Argentina_Grijalba_1998_34	1	Grijalba 2014	1998	1989_1999		Manitoba_Canada_Henriquez_2017_26	4	Henriquez 2020	2017	2014_2019		Heilongjiang_China_Cui_2007_68	2	Cui 2010	2007	2000_2013		11-states_USA_Dorrance_2012-2013_167	1	Dorrance 2016	2012-2013	2000_2013
Buenos_Aires_Argentina_Grijalba_1998_35	1	Grijalba 2014	1998	1989_1999		Manitoba_Canada_Henriquez_2017_27	4	Henriquez 2020	2017	2014_2019		Heilongjiang_China_Cui_2007_69	2	Cui 2010	2007	2000_2013		11-states_USA_Dorrance_2012-2013_168	1	Dorrance 2016	2012-2013	2000_2013
Buenos_Aires_Argentina_Grijalba_1998_36	1	Grijalba 2014	1998	1989_1999		Manitoba_Canada_Henriquez_2017_28	4	Henriquez 2020	2017	2014_2019		Heilongjiang_China_Cui_2007_7	2	Cui 2010	2007	2000_2013		11-states_USA_Dorrance_2012-2013_169	1	Dorrance 2016	2012-2013	2000_2013
Buenos_Aires_Argentina_Grijalba_1998_37	1	Grijalba 2014	1998	1989_1999		Manitoba_Canada_Henriquez_2017_29	4	Henriquez 2020	2017	2014_2019		Heilongjiang_China_Cui_2007_70	2	Cui 2010	2007	2000_2013		11-states_USA_Dorrance_2012-2013_17	6	Dorrance 2016	2012-2013	2000_2013
Buenos_Aires_Argentina_Grijalba_1998_38	1	Grijalba 2014	1998	1989_1999		Manitoba_Canada_Henriquez_2017_30	4	Henriquez 2020	2017	2014_2019		Heilongjiang_China_Cui_2007_71	2	Cui 2010	2007	2000_2013		11-states_USA_Dorrance_2012-2013_170	1	Dorrance 2016	2012-2013	2000_2013
Buenos_Aires_Argentina_Grijalba_1998_39	1	Grijalba 2014	1998	1989_1999		Manitoba_Canada_Henriquez_2017_31	4	Henriquez 2020	2017	2014_2019		Heilongjiang_China_Cui_2007_72	2	Cui 2010	2007	2000_2013		11-states_USA_Dorrance_2012-2013_171	1	Dorrance 2016	2012-2013	2000_2013
Buenos_Aires_Argentina_Grijalba_1998_4	1	Grijalba 2014	1998	1989_1999		Manitoba_Canada_Henriquez_2017_32	4	Henriquez 2020	2017	2014_2019		Heilongjiang_China_Cui_2007_73	0	Cui 2010	2007	2000_2013		11-states_USA_Dorrance_2012-2013_172	3	Dorrance 2016	2012-2013	2000_2013
Buenos_Aires_Argentina_Grijalba_1998_40	1	Grijalba 2014	1998	1989_1999		Manitoba_Canada_Henriquez_2017_33	4	Henriquez 2020	2017	2014_2019		Heilongjiang_China_Cui_2007_74	1	Cui 2010	2007	2000_2013		11-states_USA_Dorrance_2012-2013_173	3	Dorrance 2016	2012-2013	2000_2013
Buenos_Aires_Argentina_Grijalba_1998_41	2	Grijalba 2014	1998	1989_1999		Manitoba_Canada_Henriquez_2017_34	4	Henriquez 2020	2017	2014_2019		Heilongjiang_China_Cui_2007_8	1	Cui 2010	2007	2000_2013		11-states_USA_Dorrance_2012-2013_174	3	Dorrance 2016	2012-2013	2000_2013
Buenos_Aires_Argentina_Grijalba_1998_42	3	Grijalba 2014	1998	1989_1999		Manitoba_Canada_Henriquez_2017_41	3	Henriquez 2020	2017	2014_2019		Heilongjiang_China_Cui_2007_9	2	Cui 2010	2007	2000_2013		11-states_USA_Dorrance_2012-2013_175	3	Dorrance 2016	2012-2013	2000_2013
Buenos_Aires_Argentina_Grijalba_1998_43	3	Grijalba 2014	1998	1989_1999		Manitoba_Canada_Henriquez_2017_42	3	Henriquez 2020	2017	2014_2019		Heilongjiang_China_Jian-Wei_1990-1999_1	8	Jian-Wei 2002	1990-1999	1990_1999		11-states_USA_Dorrance_2012-2013_176	3	Dorrance 2016	2012-2013	2000_2013
Buenos_Aires_Argentina_Grijalba_1998_44	1	Grijalba 2014	1998	1989_1999		Manitoba_Canada_Henriquez_2017_43	3	Henriquez 2020	2017	2014_2019		Heilongjiang_China_Jian-Wei_1990-1999_10	6	Jian-Wei 2002	1990-1999	1990_1999		11-states_USA_Dorrance_2012-2013_177	3	Dorrance 2016	2012-2013	2000_2013
Buenos_Aires_Argentina_Grijalba_1998_45	1	Grijalba 2014	1998	1989_1999		Manitoba_Canada_Henriquez_2017_44	3	Henriquez 2020	2017	2014_2019		Heilongjiang_China_Jian-Wei_1990-1999_11	1	Jian-Wei 2002	1990-1999	1990_1999		11-states_USA_Dorrance_2012-2013_178	3	Dorrance 2016	2012-2013	2000_2013
Buenos_Aires_Argentina_Grijalba_1998_46	1	Grijalba 2014	1998	1989_1999		Manitoba_Canada_Henriquez_2017_45	3	Henriquez 2020	2017	2014_2019		Heilongjiang_China_Jian-Wei_1990-1999_12	3	Jian-Wei 2002	1990-1999	1990_1999		11-states_USA_Dorrance_2012-2013_179	3	Dorrance 2016	2012-2013	2000_2013
Buenos_Aires_Argentina_Grijalba_1998_47	1	Grijalba 2014	1998	1989_1999		Manitoba_Canada_Henriquez_2017_82	2	Henriquez 2020	2017	2014_2019		Heilongjiang_China_Jian-Wei_1990-1999_13	4	Jian-Wei 2002	1990-1999	1990_1999		11-states_USA_Dorrance_2012-2013_18	6	Dorrance 2016	2012-2013	2000_2013
Buenos_Aires_Argentina_Grijalba_1998_48	1	Grijalba 2014	1998	1989_1999		Manitoba_Canada_Henriquez_2017_83	2	Henriquez 2020	2017	2014_2019		Heilongjiang_China_Jian-Wei_1990-1999_14	2	Jian-Wei 2002	1990-1999	1990_1999		11-states_USA_Dorrance_2012-2013_180	3	Dorrance 2016	2012-2013	2000_2013
Buenos_Aires_Argentina_Grijalba_1998_49	2	Grijalba 2014	1998	1989_1999		Manitoba_Canada_Henriquez_2017_84	2	Henriquez 2020	2017	2014_2019		Heilongjiang_China_Jian-Wei_1990-1999_15	5	Jian-Wei 2002	1990-1999	1990_1999		11-states_USA_Dorrance_2012-2013_181	3	Dorrance 2016	2012-2013	2000_2013
Buenos_Aires_Argentina_Grijalba_1998_5	1	Grijalba 2014	1998	1989_1999		Manitoba_Canada_Henriquez_2017_85	2	Henriquez 2020	2017	2014_2019		Heilongjiang_China_Jian-Wei_1990-1999_2	8	Jian-Wei 2002	1990-1999	1990_1999		11-states_USA_Dorrance_2012-2013_182	3	Dorrance 2016	2012-2013	2000_2013
Buenos_Aires_Argentina_Grijalba_1998_50	2	Grijalba 2014	1998	1989_1999		Manitoba_Canada_Henriquez_2017_86	2	Henriquez 2020	2017	2014_2019		Heilongjiang_China_Jian-Wei_1990-1999_3	8	Jian-Wei 2002	1990-1999	1990_1999		11-states_USA_Dorrance_2012-2013_183	3	Dorrance 2016	2012-2013	2000_2013
Buenos_Aires_Argentina_Grijalba_1998_6	2	Grijalba 2014	1998	1989_1999		Manitoba_Canada_Henriquez_2017_87	2	Henriquez 2020	2017	2014_2019		Heilongjiang_China_Jian-Wei_1990-1999_4	2	Jian-Wei 2002	1990-1999	1990_1999		11-states_USA_Dorrance_2012-2013_184	3	Dorrance 2016	2012-2013	2000_2013
Buenos_Aires_Argentina_Grijalba_1998_7	3	Grijalba 2014	1998	1989_1999		Manitoba_Canada_Henriquez_2017_88	2	Henriquez 2020	2017	2014_2019		Heilongjiang_China_Jian-Wei_1990-1999_5	2	Jian-Wei 2002	1990-1999	1990_1999		11-states_USA_Dorrance_2012-2013_185	3	Dorrance 2016	2012-2013	2000_2013
Buenos_Aires_Argentina_Grijalba_1998_8	3	Grijalba 2014	1998	1989_1999		Manitoba_Canada_Henriquez_2017_89	2	Henriquez 2020	2017	2014_2019		Heilongjiang_China_Jian-Wei_1990-1999_6	4	Jian-Wei 2002	1990-1999	1990_1999		11-states_USA_Dorrance_2012-2013_186	3	Dorrance 2016	2012-2013	2000_2013
Buenos_Aires_Argentina_Grijalba_1998_9	3	Grijalba 2014	1998	1989_1999		Manitoba_Canada_Henriquez_2017_90	2	Henriquez 2020	2017	2014_2019		Heilongjiang_China_Jian-Wei_1990-1999_7	3	Jian-Wei 2002	1990-1999	1990_1999		11-states_USA_Dorrance_2012-2013_187	3	Dorrance 2016	2012-2013	2000_2013
Buenos_Aires_Argentina_Grijalba_1999_51	2	Grijalba 2014	1999	1989_1999		Manitoba_Canada_Henriquez_2017_91	2	Henriquez 2020	2017	2014_2019		Heilongjiang_China_Jian-Wei_1990-1999_8	6	Jian-Wei 2002	1990-1999	1990_1999		11-states_USA_Dorrance_2012-2013_188	3	Dorrance 2016	2012-2013	2000_2013
Buenos_Aires_Argentina_Grijalba_1999_52	4	Grijalba 2014	1999	1989_1999		Manitoba_Canada_Tremblay_2016-2019_100	5	Tremblay 2021	2016-2019	2014_2019		Heilongjiang_China_Jian-Wei_1990-1999_9	6	Jian-Wei 2002	1990-1999	1990_1999		11-states_USA_Dorrance_2012-2013_189	3	Dorrance 2016	2012-2013	2000_2013
Buenos_Aires_Argentina_Grijalba_1999_53	5	Grijalba 2014	1999	1989_1999		Manitoba_Canada_Tremblay_2016-2019_101	5	Tremblay 2021	2016-2019	2014_2019		Heilongjiang_China_Tian_2011-2015_1	6	Tian 2016	2011-2015	2000_2013		11-states_USA_Dorrance_2012-2013_19	6	Dorrance 2016	2012-2013	2000_2013
Buenos_Aires_Argentina_Grijalba_1999_54	6	Grijalba 2014	1999	1989_1999		Manitoba_Canada_Tremblay_2016-2019_102	5	Tremblay 2021	2016-2019	2014_2019		Heilongjiang_China_Tian_2011-2015_10	7	Tian 2016	2011-2015	2000_2013		11-states_USA_Dorrance_2012-2013_190	3	Dorrance 2016	2012-2013	2000_2013
Buenos_Aires_Argentina_Grijalba_1999_55	3	Grijalba 2014	1999	1989_1999		Manitoba_Canada_Tremblay_2016-2019_103	5	Tremblay 2021	2016-2019	2014_2019		Heilongjiang_China_Tian_2011-2015_100	2	Tian 2016	2011-2015	2000_2013		11-states_USA_Dorrance_2012-2013_191	3	Dorrance 2016	2012-2013	2000_2013
Buenos_Aires_Argentina_Grijalba_1999_56	3	Grijalba 2014	1999	1989_1999		Manitoba_Canada_Tremblay_2016-2019_104	5	Tremblay 2021	2016-2019	2014_2019		Heilongjiang_China_Tian_2011-2015_101	2	Tian 2016	2011-2015	2000_2013		11-states_USA_Dorrance_2012-2013_192	3	Dorrance 2016	2012-2013	2000_2013
Buenos_Aires_Argentina_Grijalba_1999_57	4	Grijalba 2014	1999	1989_1999		Manitoba_Canada_Tremblay_2016-2019_105	5	Tremblay 2021	2016-2019	2014_2019		Heilongjiang_China_Tian_2011-2015_102	4	Tian 2016	2011-2015	2000_2013		11-states_USA_Dorrance_2012-2013_193	3	Dorrance 2016	2012-2013	2000_2013
Buenos_Aires_Argentina_Grijalba_1999_58	2	Grijalba 2014	1999	1989_1999		Manitoba_Canada_Tremblay_2016-2019_106	5	Tremblay 2021	2016-2019	2014_2019		Heilongjiang_China_Tian_2011-2015_103	4	Tian 2016	2011-2015	2000_2013		11-states_USA_Dorrance_2012-2013_194	3	Dorrance 2016	2012-2013	2000_2013
Buenos_Aires_Argentina_Grijalba_1999_59	2	Grijalba 2014	1999	1989_1999		Manitoba_Canada_Tremblay_2016-2019_107	5	Tremblay 2021	2016-2019	2014_2019		Heilongjiang_China_Tian_2011-2015_104	4	Tian 2016	2011-2015	2000_2013		11-states_USA_Dorrance_2012-2013_195	3	Dorrance 2016	2012-2013	2000_2013
Buenos_Aires_Argentina_Grijalba_1999_60	2	Grijalba 2014	1999	1989_1999		Manitoba_Canada_Tremblay_2016-2019_108	5	Tremblay 2021	2016-2019	2014_2019		Heilongjiang_China_Tian_2011-2015_105	4	Tian 2016	2011-2015	2000_2013		11-states_USA_Dorrance_2012-2013_196	3	Dorrance 2016	2012-2013	2000_2013
Buenos_Aires_Argentina_Grijalba_1999_61	3	Grijalba 2014	1999	1989_1999		Manitoba_Canada_Tremblay_2016-2019_109	5	Tremblay 2021	2016-2019	2014_2019		Heilongjiang_China_Tian_2011-2015_106	4	Tian 2016	2011-2015	2000_2013		11-states_USA_Dorrance_2012-2013_197	3	Dorrance 2016	2012-2013	2000_2013
Buenos_Aires_Argentina_Grijalba_1999_62	4	Grijalba 2014	1999	1989_1999		Manitoba_Canada_Tremblay_2016-2019_110	5	Tremblay 2021	2016-2019	2014_2019		Heilongjiang_China_Tian_2011-2015_107	4	Tian 2016	2011-2015	2000_2013		11-states_USA_Dorrance_2012-2013_198	3	Dorrance 2016	2012-2013	2000_2013
Buenos_Aires_Argentina_Grijalba_1999_63	6	Grijalba 2014	1999	1989_1999		Manitoba_Canada_Tremblay_2016-2019_111	5	Tremblay 2021	2016-2019	2014_2019		Heilongjiang_China_Tian_2011-2015_108	6	Tian 2016	2011-2015	2000_2013		11-states_USA_Dorrance_2012-2013_199	3	Dorrance 2016	2012-2013	2000_2013
Buenos_Aires_Argentina_Grijalba_1999_64	5	Grijalba 2014	1999	1989_1999		Manitoba_Canada_Tremblay_2016-2019_112	5	Tremblay 2021	2016-2019	2014_2019		Heilongjiang_China_Tian_2011-2015_109	6	Tian 2016	2011-2015	2000_2013		11-states_USA_Dorrance_2012-2013_2	6	Dorrance 2016	2012-2013	2000_2013
Buenos_Aires_Argentina_Grijalba_1999_65	3	Grijalba 2014	1999	1989_1999		Manitoba_Canada_Tremblay_2016-2019_113	5	Tremblay 2021	2016-2019	2014_2019		Heilongjiang_China_Tian_2011-2015_11	7	Tian 2016	2011-2015	2000_2013		11-states_USA_Dorrance_2012-2013_20	6	Dorrance 2016	2012-2013	2000_2013
Buenos_Aires_Argentina_Grijalba_1999_66	3	Grijalba 2014	1999	1989_1999		Manitoba_Canada_Tremblay_2016-2019_114	5	Tremblay 2021	2016-2019	2014_2019		Heilongjiang_China_Tian_2011-2015_110	6	Tian 2016	2011-2015	2000_2013		11-states_USA_Dorrance_2012-2013_200	3	Dorrance 2016	2012-2013	2000_2013
Buenos_Aires_Argentina_Grijalba_1999_67	3	Grijalba 2014	1999	1989_1999		Manitoba_Canada_Tremblay_2016-2019_115	5	Tremblay 2021	2016-2019	2014_2019		Heilongjiang_China_Tian_2011-2015_111	6	Tian 2016	2011-2015	2000_2013		11-states_USA_Dorrance_2012-2013_201	3	Dorrance 2016	2012-2013	2000_2013
Buenos_Aires_Argentina_Grijalba_1999_68	3	Grijalba 2014	1999	1989_1999		Manitoba_Canada_Tremblay_2016-2019_116	5	Tremblay 2021	2016-2019	2014_2019		Heilongjiang_China_Tian_2011-2015_112	6	Tian 2016	2011-2015	2000_2013		11-states_USA_Dorrance_2012-2013_202	3	Dorrance 2016	2012-2013	2000_2013
Buenos_Aires_Argentina_Grijalba_1999_69	5	Grijalba 2014	1999	1989_1999		Manitoba_Canada_Tremblay_2016-2019_117	5	Tremblay 2021	2016-2019	2014_2019		Heilongjiang_China_Tian_2011-2015_113	6	Tian 2016	2011-2015	2000_2013		11-states_USA_Dorrance_2012-2013_203	3	Dorrance 2016	2012-2013	2000_2013
Buenos_Aires_Argentina_Grijalba_1999_70	3	Grijalba 2014	1999	1989_1999		Manitoba_Canada_Tremblay_2016-2019_118	5	Tremblay 2021	2016-2019	2014_2019		Heilongjiang_China_Tian_2011-2015_114	6	Tian 2016	2011-2015	2000_2013		11-states_USA_Dorrance_2012-2013_204	3	Dorrance 2016	2012-2013	2000_2013
Buenos_Aires_Argentina_Grijalba_1999_71	4	Grijalba 2014	1999	1989_1999		Manitoba_Canada_Tremblay_2016-2019_128	4	Tremblay 2021	2016-2019	2014_2019		Heilongjiang_China_Tian_2011-2015_115	6	Tian 2016	2011-2015	2000_2013		11-states_USA_Dorrance_2012-2013_205	3	Dorrance 2016	2012-2013	2000_2013
Buenos_Aires_Argentina_Grijalba_1999_72	2	Grijalba 2014	1999	1989_1999		Manitoba_Canada_Tremblay_2016-2019_129	4	Tremblay 2021	2016-2019	2014_2019		Heilongjiang_China_Tian_2011-2015_116	6	Tian 2016	2011-2015	2000_2013		11-states_USA_Dorrance_2012-2013_206	3	Dorrance 2016	2012-2013	2000_2013
Buenos_Aires_Argentina_Grijalba_1999_73	2	Grijalba 2014	1999	1989_1999		Manitoba_Canada_Tremblay_2016-2019_130	4	Tremblay 2021	2016-2019	2014_2019		Heilongjiang_China_Tian_2011-2015_117	6	Tian 2016	2011-2015	2000_2013		11-states_USA_Dorrance_2012-2013_207	3	Dorrance 2016	2012-2013	2000_2013
Buenos_Aires_Argentina_Grijalba_1999_74	2	Grijalba 2014	1999	1989_1999		Manitoba_Canada_Tremblay_2016-2019_131	4	Tremblay 2021	2016-2019	2014_2019		Heilongjiang_China_Tian_2011-2015_118	5	Tian 2016	2011-2015	2000_2013		11-states_USA_Dorrance_2012-2013_208	4	Dorrance 2016	2012-2013	2000_2013
Buenos_Aires_Argentina_Grijalba_1999_75	2	Grijalba 2014	1999	1989_1999		Manitoba_Canada_Tremblay_2016-2019_132	4	Tremblay 2021	2016-2019	2014_2019		Heilongjiang_China_Tian_2011-2015_119	5	Tian 2016	2011-2015	2000_2013		11-states_USA_Dorrance_2012-2013_209	4	Dorrance 2016	2012-2013	2000_2013
Buenos_Aires_Argentina_Grijalba_1999_76	3	Grijalba 2014	1999	1989_1999		Manitoba_Canada_Tremblay_2016-2019_157	2	Tremblay 2021	2016-2019	2014_2019		Heilongjiang_China_Tian_2011-2015_12	7	Tian 2016	2011-2015	2000_2013		11-states_USA_Dorrance_2012-2013_21	6	Dorrance 2016	2012-2013	2000_2013
Buenos_Aires_Argentina_Grijalba_1999_77	4	Grijalba 2014	1999	1989_1999		Manitoba_Canada_Tremblay_2016-2019_205	3	Tremblay 2021	2016-2019	2014_2019		Heilongjiang_China_Tian_2011-2015_120	5	Tian 2016	2011-2015	2000_2013		11-states_USA_Dorrance_2012-2013_210	4	Dorrance 2016	2012-2013	2000_2013
Buenos_Aires_Argentina_Grijalba_1999_78	4	Grijalba 2014	1999	1989_1999		Manitoba_Canada_Tremblay_2016-2019_206	3	Tremblay 2021	2016-2019	2014_2019		Heilongjiang_China_Tian_2011-2015_121	5	Tian 2016	2011-2015	2000_2013		11-states_USA_Dorrance_2012-2013_211	4	Dorrance 2016	2012-2013	2000_2013
Buenos_Aires_Argentina_Grijalba_1999_79	3	Grijalba 2014	1999	1989_1999		Manitoba_Canada_Tremblay_2016-2019_207	3	Tremblay 2021	2016-2019	2014_2019		Heilongjiang_China_Tian_2011-2015_122	5	Tian 2016	2011-2015	2000_2013		11-states_USA_Dorrance_2012-2013_212	4	Dorrance 2016	2012-2013	2000_2013
Buenos_Aires_Argentina_Grijalba_1999_80	3	Grijalba 2014	1999	1989_1999		Manitoba_Canada_Tremblay_2016-2019_208	3	Tremblay 2021	2016-2019	2014_2019		Heilongjiang_China_Tian_2011-2015_123	5	Tian 2016	2011-2015	2000_2013		11-states_USA_Dorrance_2012-2013_213	4	Dorrance 2016	2012-2013	2000_2013
Buenos_Aires_Argentina_Grijalba_1999_81	3	Grijalba 2014	1999	1989_1999		Manitoba_Canada_Tremblay_2016-2019_209	3	Tremblay 2021	2016-2019	2014_2019		Heilongjiang_China_Tian_2011-2015_124	5	Tian 2016	2011-2015	2000_2013		11-states_USA_Dorrance_2012-2013_214	4	Dorrance 2016	2012-2013	2000_2013
Buenos_Aires_Argentina_Grijalba_1999_82	2	Grijalba 2014	1999	1989_1999		Manitoba_Canada_Tremblay_2016-2019_210	3	Tremblay 2021	2016-2019	2014_2019		Heilongjiang_China_Tian_2011-2015_125	5	Tian 2016	2011-2015	2000_2013		11-states_USA_Dorrance_2012-2013_215	4	Dorrance 2016	2012-2013	2000_2013
Buenos_Aires_Argentina_Grijalba_1999_83	2	Grijalba 2014	1999	1989_1999		Manitoba_Canada_Tremblay_2016-2019_211	3	Tremblay 2021	2016-2019	2014_2019		Heilongjiang_China_Tian_2011-2015_126	5	Tian 2016	2011-2015	2000_2013		11-states_USA_Dorrance_2012-2013_216	4	Dorrance 2016	2012-2013	2000_2013
Buenos_Aires_Argentina_Grijalba_1999_84	1	Grijalba 2014	1999	1989_1999		Manitoba_Canada_Tremblay_2016-2019_212	3	Tremblay 2021	2016-2019	2014_2019		Heilongjiang_China_Tian_2011-2015_127	3	Tian 2016	2011-2015	2000_2013		11-states_USA_Dorrance_2012-2013_217	4	Dorrance 2016	2012-2013	2000_2013
Buenos_Aires_Argentina_Grijalba_1999_85	1	Grijalba 2014	1999	1989_1999		Manitoba_Canada_Tremblay_2016-2019_213	3	Tremblay 2021	2016-2019	2014_2019		Heilongjiang_China_Tian_2011-2015_128	3	Tian 2016	2011-2015	2000_2013		11-states_USA_Dorrance_2012-2013_218	4	Dorrance 2016	2012-2013	2000_2013
Buenos_Aires_Argentina_Grijalba_1999_86	1	Grijalba 2014	1999	1989_1999		Manitoba_Canada_Tremblay_2016-2019_214	3	Tremblay 2021	2016-2019	2014_2019		Heilongjiang_China_Tian_2011-2015_129	3	Tian 2016	2011-2015	2000_2013		11-states_USA_Dorrance_2012-2013_219	4	Dorrance 2016	2012-2013	2000_2013
Buenos_Aires_Argentina_Grijalba_1999_87	3	Grijalba 2014	1999	1989_1999		Manitoba_Canada_Tremblay_2016-2019_215	3	Tremblay 2021	2016-2019	2014_2019		Heilongjiang_China_Tian_2011-2015_13	6	Tian 2016	2011-2015	2000_2013		11-states_USA_Dorrance_2012-2013_22	6	Dorrance 2016	2012-2013	2000_2013
Buenos_Aires_Argentina_Grijalba_1999_88	4	Grijalba 2014	1999	1989_1999		Manitoba_Canada_Tremblay_2016-2019_216	3	Tremblay 2021	2016-2019	2014_2019		Heilongjiang_China_Tian_2011-2015_130	3	Tian 2016	2011-2015	2000_2013		11-states_USA_Dorrance_2012-2013_220	4	Dorrance 2016	2012-2013	2000_2013
Buenos_Aires_Argentina_Grijalba_1999_89	4	Grijalba 2014	1999	1989_1999		Manitoba_Canada_Tremblay_2016-2019_217	3	Tremblay 2021	2016-2019	2014_2019		Heilongjiang_China_Tian_2011-2015_131	3	Tian 2016	2011-2015	2000_2013		11-states_USA_Dorrance_2012-2013_221	4	Dorrance 2016	2012-2013	2000_2013
Buenos_Aires_Argentina_Grijalba_1999_90	3	Grijalba 2014	1999	1989_1999		Manitoba_Canada_Tremblay_2016-2019_218	3	Tremblay 2021	2016-2019	2014_2019		Heilongjiang_China_Tian_2011-2015_132	5	Tian 2016	2011-2015	2000_2013		11-states_USA_Dorrance_2012-2013_222	4	Dorrance 2016	2012-2013	2000_2013
Buenos_Aires_Argentina_Grijalba_1999_91	3	Grijalba 2014	1999	1989_1999		Manitoba_Canada_Tremblay_2016-2019_219	3	Tremblay 2021	2016-2019	2014_2019		Heilongjiang_China_Tian_2011-2015_133	5	Tian 2016	2011-2015	2000_2013		11-states_USA_Dorrance_2012-2013_223	4	Dorrance 2016	2012-2013	2000_2013
Buenos_Aires_Argentina_Grijalba_1999_92	5	Grijalba 2014	1999	1989_1999		Manitoba_Canada_Tremblay_2016-2019_220	3	Tremblay 2021	2016-2019	2014_2019		Heilongjiang_China_Tian_2011-2015_134	5	Tian 2016	2011-2015	2000_2013		11-states_USA_Dorrance_2012-2013_224	4	Dorrance 2016	2012-2013	2000_2013
Buenos_Aires_Argentina_Grijalba_1999_93	5	Grijalba 2014	1999	1989_1999		Manitoba_Canada_Tremblay_2016-2019_221	3	Tremblay 2021	2016-2019	2014_2019		Heilongjiang_China_Tian_2011-2015_135	5	Tian 2016	2011-2015	2000_2013		11-states_USA_Dorrance_2012-2013_225	4	Dorrance 2016	2012-2013	2000_2013
Buenos_Aires_Argentina_Grijalba_1999_94	6	Grijalba 2014	1999	1989_1999		Manitoba_Canada_Tremblay_2016-2019_222	3	Tremblay 2021	2016-2019	2014_2019		Heilongjiang_China_Tian_2011-2015_136	4	Tian 2016	2011-2015	2000_2013		11-states_USA_Dorrance_2012-2013_226	4	Dorrance 2016	2012-2013	2000_2013
Buenos_Aires_Argentina_Grijalba_1999_95	4	Grijalba 2014	1999	1989_1999		Manitoba_Canada_Tremblay_2016-2019_223	3	Tremblay 2021	2016-2019	2014_2019		Heilongjiang_China_Tian_2011-2015_137	4	Tian 2016	2011-2015	2000_2013		11-states_USA_Dorrance_2012-2013_227	4	Dorrance 2016	2012-2013	2000_2013
Buenos_Aires_Argentina_Grijalba_1999_96	4	Grijalba 2014	1999	1989_1999		Manitoba_Canada_Tremblay_2016-2019_224	3	Tremblay 2021	2016-2019	2014_2019		Heilongjiang_China_Tian_2011-2015_138	4	Tian 2016	2011-2015	2000_2013		11-states_USA_Dorrance_2012-2013_228	4	Dorrance 2016	2012-2013	2000_2013
Buenos_Aires_Argentina_Grijalba_2000_100	1	Grijalba 2014	2000	2000_2012		Manitoba_Canada_Tremblay_2016-2019_225	3	Tremblay 2021	2016-2019	2014_2019		Heilongjiang_China_Tian_2011-2015_139	4	Tian 2016	2011-2015	2000_2013		11-states_USA_Dorrance_2012-2013_229	4	Dorrance 2016	2012-2013	2000_2013
Buenos_Aires_Argentina_Grijalba_2000_174	2	Grijalba 2014	2000	2000_2012		Manitoba_Canada_Tremblay_2016-2019_226	3	Tremblay 2021	2016-2019	2014_2019		Heilongjiang_China_Tian_2011-2015_14	6	Tian 2016	2011-2015	2000_2013		11-states_USA_Dorrance_2012-2013_23	6	Dorrance 2016	2012-2013	2000_2013
Buenos_Aires_Argentina_Grijalba_2002_101	3	Grijalba 2014	2002	2000_2012		Manitoba_Canada_Tremblay_2016-2019_227	3	Tremblay 2021	2016-2019	2014_2019		Heilongjiang_China_Tian_2011-2015_140	4	Tian 2016	2011-2015	2000_2013		11-states_USA_Dorrance_2012-2013_230	4	Dorrance 2016	2012-2013	2000_2013
Buenos_Aires_Argentina_Grijalba_2002_102	3	Grijalba 2014	2002	2000_2012		Manitoba_Canada_Tremblay_2016-2019_228	3	Tremblay 2021	2016-2019	2014_2019		Heilongjiang_China_Tian_2011-2015_141	3	Tian 2016	2011-2015	2000_2013		11-states_USA_Dorrance_2012-2013_231	4	Dorrance 2016	2012-2013	2000_2013
Buenos_Aires_Argentina_Grijalba_2002_103	3	Grijalba 2014	2002	2000_2012		Manitoba_Canada_Tremblay_2016-2019_229	3	Tremblay 2021	2016-2019	2014_2019		Heilongjiang_China_Tian_2011-2015_142	3	Tian 2016	2011-2015	2000_2013		11-states_USA_Dorrance_2012-2013_232	4	Dorrance 2016	2012-2013	2000_2013
Buenos_Aires_Argentina_Grijalba_2002_104	3	Grijalba 2014	2002	2000_2012		Manitoba_Canada_Tremblay_2016-2019_230	3	Tremblay 2021	2016-2019	2014_2019		Heilongjiang_China_Tian_2011-2015_143	3	Tian 2016	2011-2015	2000_2013		11-states_USA_Dorrance_2012-2013_233	4	Dorrance 2016	2012-2013	2000_2013
Buenos_Aires_Argentina_Grijalba_2002_105	1	Grijalba 2014	2002	2000_2012		Manitoba_Canada_Tremblay_2016-2019_231	3	Tremblay 2021	2016-2019	2014_2019		Heilongjiang_China_Tian_2011-2015_144	3	Tian 2016	2011-2015	2000_2013		11-states_USA_Dorrance_2012-2013_234	4	Dorrance 2016	2012-2013	2000_2013
Buenos_Aires_Argentina_Grijalba_2002_175	4	Grijalba 2014	2002	2000_2012		Manitoba_Canada_Tremblay_2016-2019_233	4	Tremblay 2021	2016-2019	2014_2019		Heilongjiang_China_Tian_2011-2015_145	3	Tian 2016	2011-2015	2000_2013		11-states_USA_Dorrance_2012-2013_235	4	Dorrance 2016	2012-2013	2000_2013
Buenos_Aires_Argentina_Grijalba_2002_176	4	Grijalba 2014	2002	2000_2012		Manitoba_Canada_Tremblay_2016-2019_236	4	Tremblay 2021	2016-2019	2014_2019		Heilongjiang_China_Tian_2011-2015_146	2	Tian 2016	2011-2015	2000_2013		11-states_USA_Dorrance_2012-2013_236	4	Dorrance 2016	2012-2013	2000_2013
Buenos_Aires_Argentina_Grijalba_2002_177	5	Grijalba 2014	2002	2000_2012		Manitoba_Canada_Tremblay_2016-2019_237	4	Tremblay 2021	2016-2019	2014_2019		Heilongjiang_China_Tian_2011-2015_147	2	Tian 2016	2011-2015	2000_2013		11-states_USA_Dorrance_2012-2013_237	4	Dorrance 2016	2012-2013	2000_2013
Buenos_Aires_Argentina_Grijalba_2004_106	3	Grijalba 2014	2004	2000_2012		Manitoba_Canada_Tremblay_2016-2019_238	4	Tremblay 2021	2016-2019	2014_2019		Heilongjiang_China_Tian_2011-2015_148	2	Tian 2016	2011-2015	2000_2013		11-states_USA_Dorrance_2012-2013_238	4	Dorrance 2016	2012-2013	2000_2013
Buenos_Aires_Argentina_Grijalba_2004_107	3	Grijalba 2014	2004	2000_2012		Manitoba_Canada_Tremblay_2016-2019_239	4	Tremblay 2021	2016-2019	2014_2019		Heilongjiang_China_Tian_2011-2015_149	2	Tian 2016	2011-2015	2000_2013		11-states_USA_Dorrance_2012-2013_239	4	Dorrance 2016	2012-2013	2000_2013
Buenos_Aires_Argentina_Grijalba_2004_108	3	Grijalba 2014	2004	2000_2012		Manitoba_Canada_Tremblay_2016-2019_245	5	Tremblay 2021	2016-2019	2014_2019		Heilongjiang_China_Tian_2011-2015_15	6	Tian 2016	2011-2015	2000_2013		11-states_USA_Dorrance_2012-2013_24	6	Dorrance 2016	2012-2013	2000_2013
Buenos_Aires_Argentina_Grijalba_2004_109	4	Grijalba 2014	2004	2000_2012		Manitoba_Canada_Tremblay_2016-2019_246	5	Tremblay 2021	2016-2019	2014_2019		Heilongjiang_China_Tian_2011-2015_150	2	Tian 2016	2011-2015	2000_2013		11-states_USA_Dorrance_2012-2013_240	4	Dorrance 2016	2012-2013	2000_2013
Buenos_Aires_Argentina_Grijalba_2004_110	4	Grijalba 2014	2004	2000_2012		Manitoba_Canada_Tremblay_2016-2019_248	4	Tremblay 2021	2016-2019	2014_2019		Heilongjiang_China_Tian_2011-2015_151	5	Tian 2016	2011-2015	2000_2013		11-states_USA_Dorrance_2012-2013_241	4	Dorrance 2016	2012-2013	2000_2013
Buenos_Aires_Argentina_Grijalba_2004_111	3	Grijalba 2014	2004	2000_2012		Manitoba_Canada_Tremblay_2016-2019_53	5	Tremblay 2021	2016-2019	2014_2019		Heilongjiang_China_Tian_2011-2015_152	5	Tian 2016	2011-2015	2000_2013		11-states_USA_Dorrance_2012-2013_242	4	Dorrance 2016	2012-2013	2000_2013
Buenos_Aires_Argentina_Grijalba_2004_112	2	Grijalba 2014	2004	2000_2012		Manitoba_Canada_Tremblay_2016-2019_54	5	Tremblay 2021	2016-2019	2014_2019		Heilongjiang_China_Tian_2011-2015_153	5	Tian 2016	2011-2015	2000_2013		11-states_USA_Dorrance_2012-2013_243	4	Dorrance 2016	2012-2013	2000_2013
Buenos_Aires_Argentina_Grijalba_2004_178	4	Grijalba 2014	2004	2000_2012		Manitoba_Canada_Tremblay_2016-2019_55	5	Tremblay 2021	2016-2019	2014_2019		Heilongjiang_China_Tian_2011-2015_154	5	Tian 2016	2011-2015	2000_2013		11-states_USA_Dorrance_2012-2013_244	4	Dorrance 2016	2012-2013	2000_2013
Buenos_Aires_Argentina_Grijalba_2013-2014_100	4	Grijalba et al 2020 B.A.	2013-2014	2013_2019		Manitoba_Canada_Tremblay_2016-2019_56	5	Tremblay 2021	2016-2019	2014_2019		Heilongjiang_China_Tian_2011-2015_155	5	Tian 2016	2011-2015	2000_2013		11-states_USA_Dorrance_2012-2013_245	4	Dorrance 2016	2012-2013	2000_2013
Buenos_Aires_Argentina_Grijalba_2013-2014_101	4	Grijalba et al 2020 B.A.	2013-2014	2013_2019		Manitoba_Canada_Tremblay_2016-2019_57	5	Tremblay 2021	2016-2019	2014_2019		Heilongjiang_China_Tian_2011-2015_156	5	Tian 2016	2011-2015	2000_2013		11-states_USA_Dorrance_2012-2013_246	4	Dorrance 2016	2012-2013	2000_2013
Buenos_Aires_Argentina_Grijalba_2013-2014_102	4	Grijalba et al 2020 B.A.	2013-2014	2013_2019		Manitoba_Canada_Tremblay_2016-2019_58	5	Tremblay 2021	2016-2019	2014_2019		Heilongjiang_China_Tian_2011-2015_157	4	Tian 2016	2011-2015	2000_2013		11-states_USA_Dorrance_2012-2013_247	4	Dorrance 2016	2012-2013	2000_2013
Buenos_Aires_Argentina_Grijalba_2013-2014_103	4	Grijalba et al 2020 B.A.	2013-2014	2013_2019		Manitoba_Canada_Tremblay_2016-2019_59	5	Tremblay 2021	2016-2019	2014_2019		Heilongjiang_China_Tian_2011-2015_158	4	Tian 2016	2011-2015	2000_2013		11-states_USA_Dorrance_2012-2013_248	4	Dorrance 2016	2012-2013	2000_2013
Buenos_Aires_Argentina_Grijalba_2013-2014_104	4	Grijalba et al 2020 B.A.	2013-2014	2013_2019		Manitoba_Canada_Tremblay_2016-2019_60	5	Tremblay 2021	2016-2019	2014_2019		Heilongjiang_China_Tian_2011-2015_159	4	Tian 2016	2011-2015	2000_2013		11-states_USA_Dorrance_2012-2013_249	4	Dorrance 2016	2012-2013	2000_2013
Buenos_Aires_Argentina_Grijalba_2013-2014_5	2	Grijalba et al 2020 B.A.	2013-2014	2013_2019		Manitoba_Canada_Tremblay_2016-2019_61	5	Tremblay 2021	2016-2019	2014_2019		Heilongjiang_China_Tian_2011-2015_16	6	Tian 2016	2011-2015	2000_2013		11-states_USA_Dorrance_2012-2013_25	6	Dorrance 2016	2012-2013	2000_2013
Buenos_Aires_Argentina_Grijalba_2013-2014_6	2	Grijalba et al 2020 B.A.	2013-2014	2013_2019		Manitoba_Canada_Tremblay_2016-2019_62	5	Tremblay 2021	2016-2019	2014_2019		Heilongjiang_China_Tian_2011-2015_160	4	Tian 2016	2011-2015	2000_2013		11-states_USA_Dorrance_2012-2013_250	4	Dorrance 2016	2012-2013	2000_2013
Buenos_Aires_Argentina_Grijalba_2013-2014_97	4	Grijalba et al 2020 B.A.	2013-2014	2013_2019		Manitoba_Canada_Tremblay_2016-2019_63	5	Tremblay 2021	2016-2019	2014_2019		Heilongjiang_China_Tian_2011-2015_161	4	Tian 2016	2011-2015	2000_2013		11-states_USA_Dorrance_2012-2013_251	4	Dorrance 2016	2012-2013	2000_2013
Buenos_Aires_Argentina_Grijalba_2013-2014_98	4	Grijalba et al 2020 B.A.	2013-2014	2013_2019		Manitoba_Canada_Tremblay_2016-2019_64	5	Tremblay 2021	2016-2019	2014_2019		Heilongjiang_China_Tian_2011-2015_162	4	Tian 2016	2011-2015	2000_2013		11-states_USA_Dorrance_2012-2013_252	4	Dorrance 2016	2012-2013	2000_2013
Buenos_Aires_Argentina_Grijalba_2013-2014_99	4	Grijalba et al 2020 B.A.	2013-2014	2013_2019		Manitoba_Canada_Tremblay_2016-2019_65	5	Tremblay 2021	2016-2019	2014_2019		Heilongjiang_China_Tian_2011-2015_163	4	Tian 2016	2011-2015	2000_2013		11-states_USA_Dorrance_2012-2013_253	4	Dorrance 2016	2012-2013	2000_2013
Buenos_Aires_Argentina_Grijalba_2013-2015_10	3	Grijalba et al 2020 B.A.	2013-2015	2013_2019		Manitoba_Canada_Tremblay_2016-2019_66	5	Tremblay 2021	2016-2019	2014_2019		Heilongjiang_China_Tian_2011-2015_164	3	Tian 2016	2011-2015	2000_2013		11-states_USA_Dorrance_2012-2013_254	4	Dorrance 2016	2012-2013	2000_2013
Buenos_Aires_Argentina_Grijalba_2013-2015_11	3	Grijalba et al 2020 B.A.	2013-2015	2013_2019		Manitoba_Canada_Tremblay_2016-2019_67	5	Tremblay 2021	2016-2019	2014_2019		Heilongjiang_China_Tian_2011-2015_165	3	Tian 2016	2011-2015	2000_2013		11-states_USA_Dorrance_2012-2013_255	2	Dorrance 2016	2012-2013	2000_2013
Buenos_Aires_Argentina_Grijalba_2013-2015_54	6	Grijalba et al 2020 B.A.	2013-2015	2013_2019		Manitoba_Canada_Tremblay_2016-2019_68	5	Tremblay 2021	2016-2019	2014_2019		Heilongjiang_China_Tian_2011-2015_166	3	Tian 2016	2011-2015	2000_2013		11-states_USA_Dorrance_2012-2013_256	2	Dorrance 2016	2012-2013	2000_2013
Buenos_Aires_Argentina_Grijalba_2013-2015_55	6	Grijalba et al 2020 B.A.	2013-2015	2013_2019		Manitoba_Canada_Tremblay_2016-2019_69	5	Tremblay 2021	2016-2019	2014_2019		Heilongjiang_China_Tian_2011-2015_167	3	Tian 2016	2011-2015	2000_2013		11-states_USA_Dorrance_2012-2013_257	2	Dorrance 2016	2012-2013	2000_2013
Buenos_Aires_Argentina_Grijalba_2013-2015_56	6	Grijalba et al 2020 B.A.	2013-2015	2013_2019		Manitoba_Canada_Tremblay_2016-2019_70	5	Tremblay 2021	2016-2019	2014_2019		Heilongjiang_China_Tian_2011-2015_168	3	Tian 2016	2011-2015	2000_2013		11-states_USA_Dorrance_2012-2013_258	2	Dorrance 2016	2012-2013	2000_2013
Buenos_Aires_Argentina_Grijalba_2013-2015_57	6	Grijalba et al 2020 B.A.	2013-2015	2013_2019		Manitoba_Canada_Tremblay_2016-2019_71	5	Tremblay 2021	2016-2019	2014_2019		Heilongjiang_China_Tian_2011-2015_169	4	Tian 2016	2011-2015	2000_2013		11-states_USA_Dorrance_2012-2013_259	2	Dorrance 2016	2012-2013	2000_2013
Buenos_Aires_Argentina_Grijalba_2013-2015_58	6	Grijalba et al 2020 B.A.	2013-2015	2013_2019		Manitoba_Canada_Tremblay_2016-2019_72	5	Tremblay 2021	2016-2019	2014_2019		Heilongjiang_China_Tian_2011-2015_17	5	Tian 2016	2011-2015	2000_2013		11-states_USA_Dorrance_2012-2013_26	6	Dorrance 2016	2012-2013	2000_2013
Buenos_Aires_Argentina_Grijalba_2013-2015_59	6	Grijalba et al 2020 B.A.	2013-2015	2013_2019		Manitoba_Canada_Tremblay_2016-2019_73	5	Tremblay 2021	2016-2019	2014_2019		Heilongjiang_China_Tian_2011-2015_170	4	Tian 2016	2011-2015	2000_2013		11-states_USA_Dorrance_2012-2013_260	2	Dorrance 2016	2012-2013	2000_2013
Buenos_Aires_Argentina_Grijalba_2013-2015_60	6	Grijalba et al 2020 B.A.	2013-2015	2013_2019		Manitoba_Canada_Tremblay_2016-2019_74	5	Tremblay 2021	2016-2019	2014_2019		Heilongjiang_China_Tian_2011-2015_171	4	Tian 2016	2011-2015	2000_2013		11-states_USA_Dorrance_2012-2013_261	2	Dorrance 2016	2012-2013	2000_2013
Buenos_Aires_Argentina_Grijalba_2013-2015_61	6	Grijalba et al 2020 B.A.	2013-2015	2013_2019		Manitoba_Canada_Tremblay_2016-2019_75	5	Tremblay 2021	2016-2019	2014_2019		Heilongjiang_China_Tian_2011-2015_172	4	Tian 2016	2011-2015	2000_2013		11-states_USA_Dorrance_2012-2013_262	2	Dorrance 2016	2012-2013	2000_2013
Buenos_Aires_Argentina_Grijalba_2013-2015_62	6	Grijalba et al 2020 B.A.	2013-2015	2013_2019		Manitoba_Canada_Tremblay_2016-2019_76	5	Tremblay 2021	2016-2019	2014_2019		Heilongjiang_China_Tian_2011-2015_173	3	Tian 2016	2011-2015	2000_2013		11-states_USA_Dorrance_2012-2013_263	2	Dorrance 2016	2012-2013	2000_2013
Buenos_Aires_Argentina_Grijalba_2013-2015_63	6	Grijalba et al 2020 B.A.	2013-2015	2013_2019		Manitoba_Canada_Tremblay_2016-2019_77	5	Tremblay 2021	2016-2019	2014_2019		Heilongjiang_China_Tian_2011-2015_174	3	Tian 2016	2011-2015	2000_2013		11-states_USA_Dorrance_2012-2013_264	2	Dorrance 2016	2012-2013	2000_2013
Buenos_Aires_Argentina_Grijalba_2013-2015_64	6	Grijalba et al 2020 B.A.	2013-2015	2013_2019		Manitoba_Canada_Tremblay_2016-2019_78	5	Tremblay 2021	2016-2019	2014_2019		Heilongjiang_China_Tian_2011-2015_175	3	Tian 2016	2011-2015	2000_2013		11-states_USA_Dorrance_2012-2013_265	2	Dorrance 2016	2012-2013	2000_2013
Buenos_Aires_Argentina_Grijalba_2013-2015_8	3	Grijalba et al 2020 B.A.	2013-2015	2013_2019		Manitoba_Canada_Tremblay_2016-2019_79	5	Tremblay 2021	2016-2019	2014_2019		Heilongjiang_China_Tian_2011-2015_176	3	Tian 2016	2011-2015	2000_2013		11-states_USA_Dorrance_2012-2013_266	2	Dorrance 2016	2012-2013	2000_2013
Buenos_Aires_Argentina_Grijalba_2013-2015_9	3	Grijalba et al 2020 B.A.	2013-2015	2013_2019		Manitoba_Canada_Tremblay_2016-2019_80	5	Tremblay 2021	2016-2019	2014_2019		Heilongjiang_China_Tian_2011-2015_177	4	Tian 2016	2011-2015	2000_2013		11-states_USA_Dorrance_2012-2013_267	2	Dorrance 2016	2012-2013	2000_2013
Buenos_Aires_Argentina_Grijalba_2013_112	2	Grijalba et al 2020 B.A.	2013	2013_2019		Manitoba_Canada_Tremblay_2016-2019_81	5	Tremblay 2021	2016-2019	2014_2019		Heilongjiang_China_Tian_2011-2015_178	4	Tian 2016	2011-2015	2000_2013		11-states_USA_Dorrance_2012-2013_268	2	Dorrance 2016	2012-2013	2000_2013
Buenos_Aires_Argentina_Grijalba_2013_113	3	Grijalba et al 2020 B.A.	2013	2013_2019		Manitoba_Canada_Tremblay_2016-2019_82	5	Tremblay 2021	2016-2019	2014_2019		Heilongjiang_China_Tian_2011-2015_179	4	Tian 2016	2011-2015	2000_2013		11-states_USA_Dorrance_2012-2013_269	2	Dorrance 2016	2012-2013	2000_2013
Buenos_Aires_Argentina_Grijalba_2013_116	2	Grijalba et al 2020 B.A.	2013	2013_2019		Manitoba_Canada_Tremblay_2016-2019_83	5	Tremblay 2021	2016-2019	2014_2019		Heilongjiang_China_Tian_2011-2015_18	5	Tian 2016	2011-2015	2000_2013		11-states_USA_Dorrance_2012-2013_27	6	Dorrance 2016	2012-2013	2000_2013
Buenos_Aires_Argentina_Grijalba_2013_117	2	Grijalba et al 2020 B.A.	2013	2013_2019		Manitoba_Canada_Tremblay_2016-2019_84	5	Tremblay 2021	2016-2019	2014_2019		Heilongjiang_China_Tian_2011-2015_180	4	Tian 2016	2011-2015	2000_2013		11-states_USA_Dorrance_2012-2013_270	2	Dorrance 2016	2012-2013	2000_2013
Buenos_Aires_Argentina_Grijalba_2014-2015_105	5	Grijalba et al 2020 B.A.	2014-2015	2013_2019		Manitoba_Canada_Tremblay_2016-2019_85	5	Tremblay 2021	2016-2019	2014_2019		Heilongjiang_China_Tian_2011-2015_181	3	Tian 2016	2011-2015	2000_2013		11-states_USA_Dorrance_2012-2013_271	2	Dorrance 2016	2012-2013	2000_2013
Buenos_Aires_Argentina_Grijalba_2014-2015_106	5	Grijalba et al 2020 B.A.	2014-2015	2013_2019		Manitoba_Canada_Tremblay_2016-2019_86	5	Tremblay 2021	2016-2019	2014_2019		Heilongjiang_China_Tian_2011-2015_182	3	Tian 2016	2011-2015	2000_2013		11-states_USA_Dorrance_2012-2013_272	2	Dorrance 2016	2012-2013	2000_2013
Buenos_Aires_Argentina_Grijalba_2014-2015_107	3	Grijalba et al 2020 B.A.	2014-2015	2013_2019		Manitoba_Canada_Tremblay_2016-2019_87	5	Tremblay 2021	2016-2019	2014_2019		Heilongjiang_China_Tian_2011-2015_183	3	Tian 2016	2011-2015	2000_2013		11-states_USA_Dorrance_2012-2013_273	2	Dorrance 2016	2012-2013	2000_2013
Buenos_Aires_Argentina_Grijalba_2014-2015_108	3	Grijalba et al 2020 B.A.	2014-2015	2013_2019		Manitoba_Canada_Tremblay_2016-2019_88	5	Tremblay 2021	2016-2019	2014_2019		Heilongjiang_China_Tian_2011-2015_184	4	Tian 2016	2011-2015	2000_2013		11-states_USA_Dorrance_2012-2013_274	2	Dorrance 2016	2012-2013	2000_2013
Buenos_Aires_Argentina_Grijalba_2014-2015_109	3	Grijalba et al 2020 B.A.	2014-2015	2013_2019		Manitoba_Canada_Tremblay_2016-2019_89	5	Tremblay 2021	2016-2019	2014_2019		Heilongjiang_China_Tian_2011-2015_185	4	Tian 2016	2011-2015	2000_2013		11-states_USA_Dorrance_2012-2013_275	2	Dorrance 2016	2012-2013	2000_2013
Buenos_Aires_Argentina_Grijalba_2014-2015_110	3	Grijalba et al 2020 B.A.	2014-2015	2013_2019		Manitoba_Canada_Tremblay_2016-2019_90	5	Tremblay 2021	2016-2019	2014_2019		Heilongjiang_China_Tian_2011-2015_186	4	Tian 2016	2011-2015	2000_2013		11-states_USA_Dorrance_2012-2013_276	2	Dorrance 2016	2012-2013	2000_2013
Buenos_Aires_Argentina_Grijalba_2014-2015_114	3	Grijalba et al 2020 B.A.	2014-2015	2013_2019		Manitoba_Canada_Tremblay_2016-2019_91	5	Tremblay 2021	2016-2019	2014_2019		Heilongjiang_China_Tian_2011-2015_187	4	Tian 2016	2011-2015	2000_2013		11-states_USA_Dorrance_2012-2013_277	2	Dorrance 2016	2012-2013	2000_2013
Buenos_Aires_Argentina_Grijalba_2014-2015_115	3	Grijalba et al 2020 B.A.	2014-2015	2013_2019		Manitoba_Canada_Tremblay_2016-2019_92	5	Tremblay 2021	2016-2019	2014_2019		Heilongjiang_China_Tian_2011-2015_188	4	Tian 2016	2011-2015	2000_2013		11-states_USA_Dorrance_2012-2013_278	2	Dorrance 2016	2012-2013	2000_2013
Buenos_Aires_Argentina_Grijalba_2014-2015_12	7	Grijalba et al 2020 B.A.	2014-2015	2013_2019		Manitoba_Canada_Tremblay_2016-2019_93	5	Tremblay 2021	2016-2019	2014_2019		Heilongjiang_China_Tian_2011-2015_189	4	Tian 2016	2011-2015	2000_2013		11-states_USA_Dorrance_2012-2013_279	2	Dorrance 2016	2012-2013	2000_2013
Buenos_Aires_Argentina_Grijalba_2014-2015_13	7	Grijalba et al 2020 B.A.	2014-2015	2013_2019		Manitoba_Canada_Tremblay_2016-2019_94	5	Tremblay 2021	2016-2019	2014_2019		Heilongjiang_China_Tian_2011-2015_19	5	Tian 2016	2011-2015	2000_2013		11-states_USA_Dorrance_2012-2013_28	6	Dorrance 2016	2012-2013	2000_2013
Buenos_Aires_Argentina_Grijalba_2014-2015_14	7	Grijalba et al 2020 B.A.	2014-2015	2013_2019		Manitoba_Canada_Tremblay_2016-2019_95	5	Tremblay 2021	2016-2019	2014_2019		Heilongjiang_China_Tian_2011-2015_190	4	Tian 2016	2011-2015	2000_2013		11-states_USA_Dorrance_2012-2013_280	2	Dorrance 2016	2012-2013	2000_2013
Buenos_Aires_Argentina_Grijalba_2014-2015_15	7	Grijalba et al 2020 B.A.	2014-2015	2013_2019		Manitoba_Canada_Tremblay_2016-2019_96	5	Tremblay 2021	2016-2019	2014_2019		Heilongjiang_China_Tian_2011-2015_191	4	Tian 2016	2011-2015	2000_2013		11-states_USA_Dorrance_2012-2013_281	2	Dorrance 2016	2012-2013	2000_2013
Buenos_Aires_Argentina_Grijalba_2014-2015_16	7	Grijalba et al 2020 B.A.	2014-2015	2013_2019		Manitoba_Canada_Tremblay_2016-2019_97	5	Tremblay 2021	2016-2019	2014_2019		Heilongjiang_China_Tian_2011-2015_192	4	Tian 2016	2011-2015	2000_2013		11-states_USA_Dorrance_2012-2013_282	2	Dorrance 2016	2012-2013	2000_2013
Buenos_Aires_Argentina_Grijalba_2014-2015_17	7	Grijalba et al 2020 B.A.	2014-2015	2013_2019		Manitoba_Canada_Tremblay_2016-2019_98	5	Tremblay 2021	2016-2019	2014_2019		Heilongjiang_China_Tian_2011-2015_193	4	Tian 2016	2011-2015	2000_2013		11-states_USA_Dorrance_2012-2013_283	2	Dorrance 2016	2012-2013	2000_2013
Buenos_Aires_Argentina_Grijalba_2014-2015_26	5	Grijalba et al 2020 B.A.	2014-2015	2013_2019		Manitoba_Canada_Tremblay_2016-2019_99	5	Tremblay 2021	2016-2019	2014_2019		Heilongjiang_China_Tian_2011-2015_194	3	Tian 2016	2011-2015	2000_2013		11-states_USA_Dorrance_2012-2013_284	2	Dorrance 2016	2012-2013	2000_2013
Buenos_Aires_Argentina_Grijalba_2014-2015_27	5	Grijalba et al 2020 B.A.	2014-2015	2013_2019		Ontario_Canada_Tremblay_2016-2019_10	1	Tremblay 2021	2016-2019	2014_2019		Heilongjiang_China_Tian_2011-2015_195	3	Tian 2016	2011-2015	2000_2013		11-states_USA_Dorrance_2012-2013_285	2	Dorrance 2016	2012-2013	2000_2013
Buenos_Aires_Argentina_Grijalba_2014-2015_28	5	Grijalba et al 2020 B.A.	2014-2015	2013_2019		Ontario_Canada_Tremblay_2016-2019_12	3	Tremblay 2021	2016-2019	2014_2019		Heilongjiang_China_Tian_2011-2015_196	3	Tian 2016	2011-2015	2000_2013		11-states_USA_Dorrance_2012-2013_286	2	Dorrance 2016	2012-2013	2000_2013
Buenos_Aires_Argentina_Grijalba_2014-2015_29	5	Grijalba et al 2020 B.A.	2014-2015	2013_2019		Ontario_Canada_Tremblay_2016-2019_120	7	Tremblay 2021	2016-2019	2014_2019		Heilongjiang_China_Tian_2011-2015_197	5	Tian 2016	2011-2015	2000_2013		11-states_USA_Dorrance_2012-2013_287	2	Dorrance 2016	2012-2013	2000_2013
Buenos_Aires_Argentina_Grijalba_2014-2015_35	4	Grijalba et al 2020 B.A.	2014-2015	2013_2019		Ontario_Canada_Tremblay_2016-2019_125	4	Tremblay 2021	2016-2019	2014_2019		Heilongjiang_China_Tian_2011-2015_198	5	Tian 2016	2011-2015	2000_2013		11-states_USA_Dorrance_2012-2013_288	2	Dorrance 2016	2012-2013	2000_2013
Buenos_Aires_Argentina_Grijalba_2014-2015_36	4	Grijalba et al 2020 B.A.	2014-2015	2013_2019		Ontario_Canada_Tremblay_2016-2019_126	4	Tremblay 2021	2016-2019	2014_2019		Heilongjiang_China_Tian_2011-2015_199	5	Tian 2016	2011-2015	2000_2013		11-states_USA_Dorrance_2012-2013_289	2	Dorrance 2016	2012-2013	2000_2013
Buenos_Aires_Argentina_Grijalba_2014-2015_37	5	Grijalba et al 2020 B.A.	2014-2015	2013_2019		Ontario_Canada_Tremblay_2016-2019_127	4	Tremblay 2021	2016-2019	2014_2019		Heilongjiang_China_Tian_2011-2015_2	6	Tian 2016	2011-2015	2000_2013		11-states_USA_Dorrance_2012-2013_29	6	Dorrance 2016	2012-2013	2000_2013
Buenos_Aires_Argentina_Grijalba_2014-2015_38	5	Grijalba et al 2020 B.A.	2014-2015	2013_2019		Ontario_Canada_Tremblay_2016-2019_13	3	Tremblay 2021	2016-2019	2014_2019		Heilongjiang_China_Tian_2011-2015_20	5	Tian 2016	2011-2015	2000_2013		11-states_USA_Dorrance_2012-2013_290	2	Dorrance 2016	2012-2013	2000_2013
Buenos_Aires_Argentina_Grijalba_2014-2015_39	5	Grijalba et al 2020 B.A.	2014-2015	2013_2019		Ontario_Canada_Tremblay_2016-2019_133	5	Tremblay 2021	2016-2019	2014_2019		Heilongjiang_China_Tian_2011-2015_200	3	Tian 2016	2011-2015	2000_2013		11-states_USA_Dorrance_2012-2013_291	1	Dorrance 2016	2012-2013	2000_2013
Buenos_Aires_Argentina_Grijalba_2014-2015_40	5	Grijalba et al 2020 B.A.	2014-2015	2013_2019		Ontario_Canada_Tremblay_2016-2019_136	3	Tremblay 2021	2016-2019	2014_2019		Heilongjiang_China_Tian_2011-2015_201	3	Tian 2016	2011-2015	2000_2013		11-states_USA_Dorrance_2012-2013_292	1	Dorrance 2016	2012-2013	2000_2013
Buenos_Aires_Argentina_Grijalba_2014-2015_41	5	Grijalba et al 2020 B.A.	2014-2015	2013_2019		Ontario_Canada_Tremblay_2016-2019_137	3	Tremblay 2021	2016-2019	2014_2019		Heilongjiang_China_Tian_2011-2015_202	3	Tian 2016	2011-2015	2000_2013		11-states_USA_Dorrance_2012-2013_293	1	Dorrance 2016	2012-2013	2000_2013
Buenos_Aires_Argentina_Grijalba_2014-2015_42	5	Grijalba et al 2020 B.A.	2014-2015	2013_2019		Ontario_Canada_Tremblay_2016-2019_138	3	Tremblay 2021	2016-2019	2014_2019		Heilongjiang_China_Tian_2011-2015_203	4	Tian 2016	2011-2015	2000_2013		11-states_USA_Dorrance_2012-2013_294	1	Dorrance 2016	2012-2013	2000_2013
Buenos_Aires_Argentina_Grijalba_2014-2015_43	5	Grijalba et al 2020 B.A.	2014-2015	2013_2019		Ontario_Canada_Tremblay_2016-2019_139	3	Tremblay 2021	2016-2019	2014_2019		Heilongjiang_China_Tian_2011-2015_204	4	Tian 2016	2011-2015	2000_2013		11-states_USA_Dorrance_2012-2013_295	1	Dorrance 2016	2012-2013	2000_2013
Buenos_Aires_Argentina_Grijalba_2014-2015_44	5	Grijalba et al 2020 B.A.	2014-2015	2013_2019		Ontario_Canada_Tremblay_2016-2019_14	3	Tremblay 2021	2016-2019	2014_2019		Heilongjiang_China_Tian_2011-2015_205	4	Tian 2016	2011-2015	2000_2013		11-states_USA_Dorrance_2012-2013_296	1	Dorrance 2016	2012-2013	2000_2013
Buenos_Aires_Argentina_Grijalba_2014-2015_45	5	Grijalba et al 2020 B.A.	2014-2015	2013_2019		Ontario_Canada_Tremblay_2016-2019_140	4	Tremblay 2021	2016-2019	2014_2019		Heilongjiang_China_Tian_2011-2015_206	4	Tian 2016	2011-2015	2000_2013		11-states_USA_Dorrance_2012-2013_297	1	Dorrance 2016	2012-2013	2000_2013
Buenos_Aires_Argentina_Grijalba_2014-2015_46	5	Grijalba et al 2020 B.A.	2014-2015	2013_2019		Ontario_Canada_Tremblay_2016-2019_149	2	Tremblay 2021	2016-2019	2014_2019		Heilongjiang_China_Tian_2011-2015_207	5	Tian 2016	2011-2015	2000_2013		11-states_USA_Dorrance_2012-2013_298	1	Dorrance 2016	2012-2013	2000_2013
Buenos_Aires_Argentina_Grijalba_2014-2015_47	5	Grijalba et al 2020 B.A.	2014-2015	2013_2019		Ontario_Canada_Tremblay_2016-2019_15	3	Tremblay 2021	2016-2019	2014_2019		Heilongjiang_China_Tian_2011-2015_208	5	Tian 2016	2011-2015	2000_2013		11-states_USA_Dorrance_2012-2013_299	1	Dorrance 2016	2012-2013	2000_2013
Buenos_Aires_Argentina_Grijalba_2014-2015_48	5	Grijalba et al 2020 B.A.	2014-2015	2013_2019		Ontario_Canada_Tremblay_2016-2019_150	2	Tremblay 2021	2016-2019	2014_2019		Heilongjiang_China_Tian_2011-2015_209	4	Tian 2016	2011-2015	2000_2013		11-states_USA_Dorrance_2012-2013_3	6	Dorrance 2016	2012-2013	2000_2013
Buenos_Aires_Argentina_Grijalba_2014-2015_49	5	Grijalba et al 2020 B.A.	2014-2015	2013_2019		Ontario_Canada_Tremblay_2016-2019_151	2	Tremblay 2021	2016-2019	2014_2019		Heilongjiang_China_Tian_2011-2015_21	6	Tian 2016	2011-2015	2000_2013		11-states_USA_Dorrance_2012-2013_30	6	Dorrance 2016	2012-2013	2000_2013
Buenos_Aires_Argentina_Grijalba_2014-2015_50	5	Grijalba et al 2020 B.A.	2014-2015	2013_2019		Ontario_Canada_Tremblay_2016-2019_152	2	Tremblay 2021	2016-2019	2014_2019		Heilongjiang_China_Tian_2011-2015_210	4	Tian 2016	2011-2015	2000_2013		11-states_USA_Dorrance_2012-2013_300	1	Dorrance 2016	2012-2013	2000_2013
Buenos_Aires_Argentina_Grijalba_2014-2015_51	5	Grijalba et al 2020 B.A.	2014-2015	2013_2019		Ontario_Canada_Tremblay_2016-2019_153	2	Tremblay 2021	2016-2019	2014_2019		Heilongjiang_China_Tian_2011-2015_211	3	Tian 2016	2011-2015	2000_2013		11-states_USA_Dorrance_2012-2013_301	1	Dorrance 2016	2012-2013	2000_2013
Buenos_Aires_Argentina_Grijalba_2014-2015_52	5	Grijalba et al 2020 B.A.	2014-2015	2013_2019		Ontario_Canada_Tremblay_2016-2019_154	2	Tremblay 2021	2016-2019	2014_2019		Heilongjiang_China_Tian_2011-2015_212	3	Tian 2016	2011-2015	2000_2013		11-states_USA_Dorrance_2012-2013_302	1	Dorrance 2016	2012-2013	2000_2013
Buenos_Aires_Argentina_Grijalba_2014-2015_53	5	Grijalba et al 2020 B.A.	2014-2015	2013_2019		Ontario_Canada_Tremblay_2016-2019_155	2	Tremblay 2021	2016-2019	2014_2019		Heilongjiang_China_Tian_2011-2015_213	4	Tian 2016	2011-2015	2000_2013		11-states_USA_Dorrance_2012-2013_303	1	Dorrance 2016	2012-2013	2000_2013
Buenos_Aires_Argentina_Grijalba_2014-2015_77	4	Grijalba et al 2020 B.A.	2014-2015	2013_2019		Ontario_Canada_Tremblay_2016-2019_156	2	Tremblay 2021	2016-2019	2014_2019		Heilongjiang_China_Tian_2011-2015_214	4	Tian 2016	2011-2015	2000_2013		11-states_USA_Dorrance_2012-2013_304	1	Dorrance 2016	2012-2013	2000_2013
Buenos_Aires_Argentina_Grijalba_2014-2015_78	4	Grijalba et al 2020 B.A.	2014-2015	2013_2019		Ontario_Canada_Tremblay_2016-2019_16	3	Tremblay 2021	2016-2019	2014_2019		Heilongjiang_China_Tian_2011-2015_215	6	Tian 2016	2011-2015	2000_2013		11-states_USA_Dorrance_2012-2013_305	1	Dorrance 2016	2012-2013	2000_2013
Buenos_Aires_Argentina_Grijalba_2014-2015_79	4	Grijalba et al 2020 B.A.	2014-2015	2013_2019		Ontario_Canada_Tremblay_2016-2019_18	4	Tremblay 2021	2016-2019	2014_2019		Heilongjiang_China_Tian_2011-2015_216	2	Tian 2016	2011-2015	2000_2013		11-states_USA_Dorrance_2012-2013_306	3	Dorrance 2016	2012-2013	2000_2013
Buenos_Aires_Argentina_Grijalba_2014-2015_80	4	Grijalba et al 2020 B.A.	2014-2015	2013_2019		Ontario_Canada_Tremblay_2016-2019_185	3	Tremblay 2021	2016-2019	2014_2019		Heilongjiang_China_Tian_2011-2015_217	4	Tian 2016	2011-2015	2000_2013		11-states_USA_Dorrance_2012-2013_307	3	Dorrance 2016	2012-2013	2000_2013
Buenos_Aires_Argentina_Grijalba_2014-2015_81	4	Grijalba et al 2020 B.A.	2014-2015	2013_2019		Ontario_Canada_Tremblay_2016-2019_186	3	Tremblay 2021	2016-2019	2014_2019		Heilongjiang_China_Tian_2011-2015_218	4	Tian 2016	2011-2015	2000_2013		11-states_USA_Dorrance_2012-2013_308	3	Dorrance 2016	2012-2013	2000_2013
Buenos_Aires_Argentina_Grijalba_2014-2015_82	4	Grijalba et al 2020 B.A.	2014-2015	2013_2019		Ontario_Canada_Tremblay_2016-2019_187	3	Tremblay 2021	2016-2019	2014_2019		Heilongjiang_China_Tian_2011-2015_219	3	Tian 2016	2011-2015	2000_2013		11-states_USA_Dorrance_2012-2013_309	3	Dorrance 2016	2012-2013	2000_2013
Buenos_Aires_Argentina_Grijalba_2014-2015_83	4	Grijalba et al 2020 B.A.	2014-2015	2013_2019		Ontario_Canada_Tremblay_2016-2019_188	3	Tremblay 2021	2016-2019	2014_2019		Heilongjiang_China_Tian_2011-2015_22	6	Tian 2016	2011-2015	2000_2013		11-states_USA_Dorrance_2012-2013_31	6	Dorrance 2016	2012-2013	2000_2013
Buenos_Aires_Argentina_Grijalba_2014-2015_84	4	Grijalba et al 2020 B.A.	2014-2015	2013_2019		Ontario_Canada_Tremblay_2016-2019_189	3	Tremblay 2021	2016-2019	2014_2019		Heilongjiang_China_Tian_2011-2015_220	4	Tian 2016	2011-2015	2000_2013		11-states_USA_Dorrance_2012-2013_310	3	Dorrance 2016	2012-2013	2000_2013
Buenos_Aires_Argentina_Grijalba_2014-2015_86	5	Grijalba et al 2020 B.A.	2014-2015	2013_2019		Ontario_Canada_Tremblay_2016-2019_190	3	Tremblay 2021	2016-2019	2014_2019		Heilongjiang_China_Tian_2011-2015_221	4	Tian 2016	2011-2015	2000_2013		11-states_USA_Dorrance_2012-2013_311	3	Dorrance 2016	2012-2013	2000_2013
Buenos_Aires_Argentina_Grijalba_2014-2015_87	5	Grijalba et al 2020 B.A.	2014-2015	2013_2019		Ontario_Canada_Tremblay_2016-2019_191	3	Tremblay 2021	2016-2019	2014_2019		Heilongjiang_China_Tian_2011-2015_222	4	Tian 2016	2011-2015	2000_2013		11-states_USA_Dorrance_2012-2013_312	3	Dorrance 2016	2012-2013	2000_2013
Buenos_Aires_Argentina_Grijalba_2014-2015_88	5	Grijalba et al 2020 B.A.	2014-2015	2013_2019		Ontario_Canada_Tremblay_2016-2019_192	3	Tremblay 2021	2016-2019	2014_2019		Heilongjiang_China_Tian_2011-2015_223	4	Tian 2016	2011-2015	2000_2013		11-states_USA_Dorrance_2012-2013_313	3	Dorrance 2016	2012-2013	2000_2013
Buenos_Aires_Argentina_Grijalba_2014-2015_89	4	Grijalba et al 2020 B.A.	2014-2015	2013_2019		Ontario_Canada_Tremblay_2016-2019_193	3	Tremblay 2021	2016-2019	2014_2019		Heilongjiang_China_Tian_2011-2015_224	4	Tian 2016	2011-2015	2000_2013		11-states_USA_Dorrance_2012-2013_314	3	Dorrance 2016	2012-2013	2000_2013
Buenos_Aires_Argentina_Grijalba_2014-2015_90	4	Grijalba et al 2020 B.A.	2014-2015	2013_2019		Ontario_Canada_Tremblay_2016-2019_194	3	Tremblay 2021	2016-2019	2014_2019		Heilongjiang_China_Tian_2011-2015_225	5	Tian 2016	2011-2015	2000_2013		11-states_USA_Dorrance_2012-2013_315	3	Dorrance 2016	2012-2013	2000_2013
Buenos_Aires_Argentina_Grijalba_2014-2015_91	4	Grijalba et al 2020 B.A.	2014-2015	2013_2019		Ontario_Canada_Tremblay_2016-2019_195	3	Tremblay 2021	2016-2019	2014_2019		Heilongjiang_China_Tian_2011-2015_226	5	Tian 2016	2011-2015	2000_2013		11-states_USA_Dorrance_2012-2013_316	3	Dorrance 2016	2012-2013	2000_2013
Buenos_Aires_Argentina_Grijalba_2014-2015_92	5	Grijalba et al 2020 B.A.	2014-2015	2013_2019		Ontario_Canada_Tremblay_2016-2019_196	3	Tremblay 2021	2016-2019	2014_2019		Heilongjiang_China_Tian_2011-2015_227	5	Tian 2016	2011-2015	2000_2013		11-states_USA_Dorrance_2012-2013_317	3	Dorrance 2016	2012-2013	2000_2013
Buenos_Aires_Argentina_Grijalba_2014-2015_93	5	Grijalba et al 2020 B.A.	2014-2015	2013_2019		Ontario_Canada_Tremblay_2016-2019_197	3	Tremblay 2021	2016-2019	2014_2019		Heilongjiang_China_Tian_2011-2015_228	2	Tian 2016	2011-2015	2000_2013		11-states_USA_Dorrance_2012-2013_318	3	Dorrance 2016	2012-2013	2000_2013
Buenos_Aires_Argentina_Grijalba_2014-2015_94	5	Grijalba et al 2020 B.A.	2014-2015	2013_2019		Ontario_Canada_Tremblay_2016-2019_198	3	Tremblay 2021	2016-2019	2014_2019		Heilongjiang_China_Tian_2011-2015_229	2	Tian 2016	2011-2015	2000_2013		11-states_USA_Dorrance_2012-2013_319	3	Dorrance 2016	2012-2013	2000_2013
Buenos_Aires_Argentina_Grijalba_2014-2015_95	5	Grijalba et al 2020 B.A.	2014-2015	2013_2019		Ontario_Canada_Tremblay_2016-2019_199	3	Tremblay 2021	2016-2019	2014_2019		Heilongjiang_China_Tian_2011-2015_23	6	Tian 2016	2011-2015	2000_2013		11-states_USA_Dorrance_2012-2013_32	6	Dorrance 2016	2012-2013	2000_2013
Buenos_Aires_Argentina_Grijalba_2014_1	1	Grijalba et al 2020 B.A.	2014	2013_2019		Ontario_Canada_Tremblay_2016-2019_200	3	Tremblay 2021	2016-2019	2014_2019		Heilongjiang_China_Tian_2011-2015_230	2	Tian 2016	2011-2015	2000_2013		11-states_USA_Dorrance_2012-2013_320	3	Dorrance 2016	2012-2013	2000_2013
Buenos_Aires_Argentina_Grijalba_2014_111	5	Grijalba et al 2020 B.A.	2014	2013_2019		Ontario_Canada_Tremblay_2016-2019_201	3	Tremblay 2021	2016-2019	2014_2019		Heilongjiang_China_Tian_2011-2015_231	2	Tian 2016	2011-2015	2000_2013		11-states_USA_Dorrance_2012-2013_321	1	Dorrance 2016	2012-2013	2000_2013
Buenos_Aires_Argentina_Grijalba_2014_2	1	Grijalba et al 2020 B.A.	2014	2013_2019		Ontario_Canada_Tremblay_2016-2019_202	3	Tremblay 2021	2016-2019	2014_2019		Heilongjiang_China_Tian_2011-2015_232	2	Tian 2016	2011-2015	2000_2013		11-states_USA_Dorrance_2012-2013_322	1	Dorrance 2016	2012-2013	2000_2013
Buenos_Aires_Argentina_Grijalba_2014_24	5	Grijalba et al 2020 B.A.	2014	2013_2019		Ontario_Canada_Tremblay_2016-2019_203	3	Tremblay 2021	2016-2019	2014_2019		Heilongjiang_China_Tian_2011-2015_233	2	Tian 2016	2011-2015	2000_2013		11-states_USA_Dorrance_2012-2013_323	1	Dorrance 2016	2012-2013	2000_2013
Buenos_Aires_Argentina_Grijalba_2014_3	1	Grijalba et al 2020 B.A.	2014	2013_2019		Ontario_Canada_Tremblay_2016-2019_204	3	Tremblay 2021	2016-2019	2014_2019		Heilongjiang_China_Tian_2011-2015_234	2	Tian 2016	2011-2015	2000_2013		11-states_USA_Dorrance_2012-2013_324	1	Dorrance 2016	2012-2013	2000_2013
Buenos_Aires_Argentina_Grijalba_2014_32	6	Grijalba et al 2020 B.A.	2014	2013_2019		Ontario_Canada_Tremblay_2016-2019_234	6	Tremblay 2021	2016-2019	2014_2019		Heilongjiang_China_Tian_2011-2015_235	3	Tian 2016	2011-2015	2000_2013		11-states_USA_Dorrance_2012-2013_325	1	Dorrance 2016	2012-2013	2000_2013
Buenos_Aires_Argentina_Grijalba_2014_33	6	Grijalba et al 2020 B.A.	2014	2013_2019		Ontario_Canada_Tremblay_2016-2019_244	5	Tremblay 2021	2016-2019	2014_2019		Heilongjiang_China_Tian_2011-2015_236	3	Tian 2016	2011-2015	2000_2013		11-states_USA_Dorrance_2012-2013_326	1	Dorrance 2016	2012-2013	2000_2013
Buenos_Aires_Argentina_Grijalba_2014_34	6	Grijalba et al 2020 B.A.	2014	2013_2019		Ontario_Canada_Tremblay_2016-2019_249	3	Tremblay 2021	2016-2019	2014_2019		Heilongjiang_China_Tian_2011-2015_237	3	Tian 2016	2011-2015	2000_2013		11-states_USA_Dorrance_2012-2013_327	1	Dorrance 2016	2012-2013	2000_2013
Buenos_Aires_Argentina_Grijalba_2014_4	1	Grijalba et al 2020 B.A.	2014	2013_2019		Ontario_Canada_Tremblay_2016-2019_253	4	Tremblay 2021	2016-2019	2014_2019		Heilongjiang_China_Tian_2011-2015_238	3	Tian 2016	2011-2015	2000_2013		11-states_USA_Dorrance_2012-2013_328	1	Dorrance 2016	2012-2013	2000_2013
Buenos_Aires_Argentina_Grijalba_2014_7	3	Grijalba et al 2020 B.A.	2014	2013_2019		Ontario_Canada_Tremblay_2016-2019_259	3	Tremblay 2021	2016-2019	2014_2019		Heilongjiang_China_Tian_2011-2015_239	3	Tian 2016	2011-2015	2000_2013		11-states_USA_Dorrance_2012-2013_329	1	Dorrance 2016	2012-2013	2000_2013
Buenos_Aires_Argentina_Grijalba_2014_70	6	Grijalba et al 2020 B.A.	2014	2013_2019		Ontario_Canada_Tremblay_2016-2019_261	2	Tremblay 2021	2016-2019	2014_2019		Heilongjiang_China_Tian_2011-2015_24	5	Tian 2016	2011-2015	2000_2013		11-states_USA_Dorrance_2012-2013_33	6	Dorrance 2016	2012-2013	2000_2013
Buenos_Aires_Argentina_Grijalba_2014_71	6	Grijalba et al 2020 B.A.	2014	2013_2019		Ontario_Canada_Tremblay_2016-2019_262	2	Tremblay 2021	2016-2019	2014_2019		Heilongjiang_China_Tian_2011-2015_240	4	Tian 2016	2011-2015	2000_2013		11-states_USA_Dorrance_2012-2013_330	1	Dorrance 2016	2012-2013	2000_2013
Buenos_Aires_Argentina_Grijalba_2014_72	6	Grijalba et al 2020 B.A.	2014	2013_2019		Ontario_Canada_Tremblay_2016-2019_263	3	Tremblay 2021	2016-2019	2014_2019		Heilongjiang_China_Tian_2011-2015_241	4	Tian 2016	2011-2015	2000_2013		11-states_USA_Dorrance_2012-2013_331	1	Dorrance 2016	2012-2013	2000_2013
Buenos_Aires_Argentina_Grijalba_2015_18	6	Grijalba et al 2020 B.A.	2015	2013_2019		Ontario_Canada_Tremblay_2016-2019_277	3	Tremblay 2021	2016-2019	2014_2019		Heilongjiang_China_Tian_2011-2015_242	4	Tian 2016	2011-2015	2000_2013		11-states_USA_Dorrance_2012-2013_332	1	Dorrance 2016	2012-2013	2000_2013
Buenos_Aires_Argentina_Grijalba_2015_19	6	Grijalba et al 2020 B.A.	2015	2013_2019		Ontario_Canada_Tremblay_2016-2019_278	3	Tremblay 2021	2016-2019	2014_2019		Heilongjiang_China_Tian_2011-2015_243	4	Tian 2016	2011-2015	2000_2013		11-states_USA_Dorrance_2012-2013_333	5	Dorrance 2016	2012-2013	2000_2013
Buenos_Aires_Argentina_Grijalba_2015_20	6	Grijalba et al 2020 B.A.	2015	2013_2019		Ontario_Canada_Tremblay_2016-2019_281	2	Tremblay 2021	2016-2019	2014_2019		Heilongjiang_China_Tian_2011-2015_244	2	Tian 2016	2011-2015	2000_2013		11-states_USA_Dorrance_2012-2013_334	5	Dorrance 2016	2012-2013	2000_2013
Buenos_Aires_Argentina_Grijalba_2015_21	6	Grijalba et al 2020 B.A.	2015	2013_2019		Ontario_Canada_Tremblay_2016-2019_282	2	Tremblay 2021	2016-2019	2014_2019		Heilongjiang_China_Tian_2011-2015_245	2	Tian 2016	2011-2015	2000_2013		11-states_USA_Dorrance_2012-2013_335	5	Dorrance 2016	2012-2013	2000_2013
Buenos_Aires_Argentina_Grijalba_2015_22	6	Grijalba et al 2020 B.A.	2015	2013_2019		Ontario_Canada_Tremblay_2016-2019_283	2	Tremblay 2021	2016-2019	2014_2019		Heilongjiang_China_Tian_2011-2015_246	2	Tian 2016	2011-2015	2000_2013		11-states_USA_Dorrance_2012-2013_336	5	Dorrance 2016	2012-2013	2000_2013
Buenos_Aires_Argentina_Grijalba_2015_23	6	Grijalba et al 2020 B.A.	2015	2013_2019		Ontario_Canada_Tremblay_2016-2019_284	2	Tremblay 2021	2016-2019	2014_2019		Heilongjiang_China_Tian_2011-2015_247	2	Tian 2016	2011-2015	2000_2013		11-states_USA_Dorrance_2012-2013_337	5	Dorrance 2016	2012-2013	2000_2013
Buenos_Aires_Argentina_Grijalba_2015_25	7	Grijalba et al 2020 B.A.	2015	2013_2019		Ontario_Canada_Tremblay_2016-2019_285	2	Tremblay 2021	2016-2019	2014_2019		Heilongjiang_China_Tian_2011-2015_248	2	Tian 2016	2011-2015	2000_2013		11-states_USA_Dorrance_2012-2013_338	5	Dorrance 2016	2012-2013	2000_2013
Buenos_Aires_Argentina_Grijalba_2015_30	6	Grijalba et al 2020 B.A.	2015	2013_2019		Ontario_Canada_Tremblay_2016-2019_287	4	Tremblay 2021	2016-2019	2014_2019		Heilongjiang_China_Tian_2011-2015_249	2	Tian 2016	2011-2015	2000_2013		11-states_USA_Dorrance_2012-2013_339	5	Dorrance 2016	2012-2013	2000_2013
Buenos_Aires_Argentina_Grijalba_2015_31	6	Grijalba et al 2020 B.A.	2015	2013_2019		Ontario_Canada_Tremblay_2016-2019_289	3	Tremblay 2021	2016-2019	2014_2019		Heilongjiang_China_Tian_2011-2015_25	5	Tian 2016	2011-2015	2000_2013		11-states_USA_Dorrance_2012-2013_34	6	Dorrance 2016	2012-2013	2000_2013
Buenos_Aires_Argentina_Grijalba_2015_65	6	Grijalba et al 2020 B.A.	2015	2013_2019		Ontario_Canada_Tremblay_2016-2019_290	3	Tremblay 2021	2016-2019	2014_2019		Heilongjiang_China_Tian_2011-2015_250	5	Tian 2016	2011-2015	2000_2013		11-states_USA_Dorrance_2012-2013_340	5	Dorrance 2016	2012-2013	2000_2013
Buenos_Aires_Argentina_Grijalba_2015_66	6	Grijalba et al 2020 B.A.	2015	2013_2019		Ontario_Canada_Tremblay_2016-2019_292	2	Tremblay 2021	2016-2019	2014_2019		Heilongjiang_China_Tian_2011-2015_251	5	Tian 2016	2011-2015	2000_2013		11-states_USA_Dorrance_2012-2013_341	5	Dorrance 2016	2012-2013	2000_2013
Buenos_Aires_Argentina_Grijalba_2015_67	6	Grijalba et al 2020 B.A.	2015	2013_2019		Ontario_Canada_Tremblay_2016-2019_293	2	Tremblay 2021	2016-2019	2014_2019		Heilongjiang_China_Tian_2011-2015_252	5	Tian 2016	2011-2015	2000_2013		11-states_USA_Dorrance_2012-2013_342	5	Dorrance 2016	2012-2013	2000_2013
Buenos_Aires_Argentina_Grijalba_2015_68	6	Grijalba et al 2020 B.A.	2015	2013_2019		Ontario_Canada_Tremblay_2016-2019_294	2	Tremblay 2021	2016-2019	2014_2019		Heilongjiang_China_Tian_2011-2015_253	3	Tian 2016	2011-2015	2000_2013		11-states_USA_Dorrance_2012-2013_343	5	Dorrance 2016	2012-2013	2000_2013
Buenos_Aires_Argentina_Grijalba_2015_69	6	Grijalba et al 2020 B.A.	2015	2013_2019		Ontario_Canada_Tremblay_2016-2019_295	1	Tremblay 2021	2016-2019	2014_2019		Heilongjiang_China_Tian_2011-2015_254	3	Tian 2016	2011-2015	2000_2013		11-states_USA_Dorrance_2012-2013_344	5	Dorrance 2016	2012-2013	2000_2013
Buenos_Aires_Argentina_Grijalba_2015_73	7	Grijalba et al 2020 B.A.	2015	2013_2019		Ontario_Canada_Tremblay_2016-2019_3	1	Tremblay 2021	2016-2019	2014_2019		Heilongjiang_China_Tian_2011-2015_255	3	Tian 2016	2011-2015	2000_2013		11-states_USA_Dorrance_2012-2013_345	2	Dorrance 2016	2012-2013	2000_2013
Buenos_Aires_Argentina_Grijalba_2015_74	7	Grijalba et al 2020 B.A.	2015	2013_2019		Ontario_Canada_Tremblay_2016-2019_31	5	Tremblay 2021	2016-2019	2014_2019		Heilongjiang_China_Tian_2011-2015_256	3	Tian 2016	2011-2015	2000_2013		11-states_USA_Dorrance_2012-2013_346	2	Dorrance 2016	2012-2013	2000_2013
Buenos_Aires_Argentina_Grijalba_2015_75	5	Grijalba et al 2020 B.A.	2015	2013_2019		Ontario_Canada_Tremblay_2016-2019_32	5	Tremblay 2021	2016-2019	2014_2019		Heilongjiang_China_Tian_2011-2015_257	3	Tian 2016	2011-2015	2000_2013		11-states_USA_Dorrance_2012-2013_347	2	Dorrance 2016	2012-2013	2000_2013
Buenos_Aires_Argentina_Grijalba_2015_76	5	Grijalba et al 2020 B.A.	2015	2013_2019		Ontario_Canada_Tremblay_2016-2019_33	5	Tremblay 2021	2016-2019	2014_2019		Heilongjiang_China_Tian_2011-2015_258	3	Tian 2016	2011-2015	2000_2013		11-states_USA_Dorrance_2012-2013_348	2	Dorrance 2016	2012-2013	2000_2013
Buenos_Aires_Argentina_Grijalba_2015_85	6	Grijalba et al 2020 B.A.	2015	2013_2019		Ontario_Canada_Tremblay_2016-2019_34	5	Tremblay 2021	2016-2019	2014_2019		Heilongjiang_China_Tian_2011-2015_259	2	Tian 2016	2011-2015	2000_2013		11-states_USA_Dorrance_2012-2013_349	2	Dorrance 2016	2012-2013	2000_2013
Buenos_Aires_Argentina_Grijalba_2015_96	4	Grijalba et al 2020 B.A.	2015	2013_2019		Ontario_Canada_Tremblay_2016-2019_35	5	Tremblay 2021	2016-2019	2014_2019		Heilongjiang_China_Tian_2011-2015_26	5	Tian 2016	2011-2015	2000_2013		11-states_USA_Dorrance_2012-2013_35	6	Dorrance 2016	2012-2013	2000_2013
Cordoba_Argentina_Grijalba_1999_97	1	Grijalba 2014	1999	1989_1999		Ontario_Canada_Tremblay_2016-2019_36	5	Tremblay 2021	2016-2019	2014_2019		Heilongjiang_China_Tian_2011-2015_260	2	Tian 2016	2011-2015	2000_2013		11-states_USA_Dorrance_2012-2013_350	2	Dorrance 2016	2012-2013	2000_2013
Cordoba_Argentina_Grijalba_1999_98	2	Grijalba 2014	1999	1989_1999		Ontario_Canada_Tremblay_2016-2019_37	5	Tremblay 2021	2016-2019	2014_2019		Heilongjiang_China_Tian_2011-2015_261	2	Tian 2016	2011-2015	2000_2013		11-states_USA_Dorrance_2012-2013_351	2	Dorrance 2016	2012-2013	2000_2013
Cordoba_Argentina_Grijalba_1999_99	3	Grijalba 2014	1999	1989_1999		Ontario_Canada_Tremblay_2016-2019_38	5	Tremblay 2021	2016-2019	2014_2019		Heilongjiang_China_Tian_2011-2015_262	3	Tian 2016	2011-2015	2000_2013		11-states_USA_Dorrance_2012-2013_352	2	Dorrance 2016	2012-2013	2000_2013
Entre_Rios_Argentina_Grijalba_2003_151	1	Grijalba 2014	2003	2000_2012		Ontario_Canada_Tremblay_2016-2019_39	5	Tremblay 2021	2016-2019	2014_2019		Heilongjiang_China_Tian_2011-2015_263	3	Tian 2016	2011-2015	2000_2013		11-states_USA_Dorrance_2012-2013_353	2	Dorrance 2016	2012-2013	2000_2013
Entre_Rios_Argentina_Grijalba_2003_152	1	Grijalba 2014	2003	2000_2012		Ontario_Canada_Tremblay_2016-2019_4	1	Tremblay 2021	2016-2019	2014_2019		Heilongjiang_China_Tian_2011-2015_264	3	Tian 2016	2011-2015	2000_2013		11-states_USA_Dorrance_2012-2013_354	2	Dorrance 2016	2012-2013	2000_2013
Entre_Rios_Argentina_Grijalba_2003_153	1	Grijalba 2014	2003	2000_2012		Ontario_Canada_Tremblay_2016-2019_40	5	Tremblay 2021	2016-2019	2014_2019		Heilongjiang_China_Tian_2011-2015_265	5	Tian 2016	2011-2015	2000_2013		11-states_USA_Dorrance_2012-2013_355	2	Dorrance 2016	2012-2013	2000_2013
Entre_Rios_Argentina_Grijalba_2003_154	1	Grijalba 2014	2003	2000_2012		Ontario_Canada_Tremblay_2016-2019_41	5	Tremblay 2021	2016-2019	2014_2019		Heilongjiang_China_Tian_2011-2015_266	5	Tian 2016	2011-2015	2000_2013		11-states_USA_Dorrance_2012-2013_356	2	Dorrance 2016	2012-2013	2000_2013
Entre_Rios_Argentina_Grijalba_2003_155	1	Grijalba 2014	2003	2000_2012		Ontario_Canada_Tremblay_2016-2019_42	5	Tremblay 2021	2016-2019	2014_2019		Heilongjiang_China_Tian_2011-2015_267	5	Tian 2016	2011-2015	2000_2013		11-states_USA_Dorrance_2012-2013_357	2	Dorrance 2016	2012-2013	2000_2013
Entre_Rios_Argentina_Grijalba_2003_156	5	Grijalba 2014	2003	2000_2012		Ontario_Canada_Tremblay_2016-2019_43	5	Tremblay 2021	2016-2019	2014_2019		Heilongjiang_China_Tian_2011-2015_268	4	Tian 2016	2011-2015	2000_2013		11-states_USA_Dorrance_2012-2013_358	2	Dorrance 2016	2012-2013	2000_2013
Entre_Rios_Argentina_Grijalba_2003_157	5	Grijalba 2014	2003	2000_2012		Ontario_Canada_Tremblay_2016-2019_44	5	Tremblay 2021	2016-2019	2014_2019		Heilongjiang_China_Tian_2011-2015_269	4	Tian 2016	2011-2015	2000_2013		11-states_USA_Dorrance_2012-2013_359	2	Dorrance 2016	2012-2013	2000_2013
Entre_Rios_Argentina_Grijalba_2003_184	4	Grijalba 2014	2003	2000_2012		Ontario_Canada_Tremblay_2016-2019_45	5	Tremblay 2021	2016-2019	2014_2019		Heilongjiang_China_Tian_2011-2015_27	5	Tian 2016	2011-2015	2000_2013		11-states_USA_Dorrance_2012-2013_36	6	Dorrance 2016	2012-2013	2000_2013
Entre_Rios_Argentina_Grijalba_2004_158	3	Grijalba 2014	2004	2000_2012		Ontario_Canada_Tremblay_2016-2019_46	5	Tremblay 2021	2016-2019	2014_2019		Heilongjiang_China_Tian_2011-2015_270	4	Tian 2016	2011-2015	2000_2013		11-states_USA_Dorrance_2012-2013_360	2	Dorrance 2016	2012-2013	2000_2013
Entre_Rios_Argentina_Grijalba_2004_159	3	Grijalba 2014	2004	2000_2012		Ontario_Canada_Tremblay_2016-2019_47	5	Tremblay 2021	2016-2019	2014_2019		Heilongjiang_China_Tian_2011-2015_271	4	Tian 2016	2011-2015	2000_2013		11-states_USA_Dorrance_2012-2013_361	2	Dorrance 2016	2012-2013	2000_2013
Entre_Rios_Argentina_Grijalba_2004_160	1	Grijalba 2014	2004	2000_2012		Ontario_Canada_Tremblay_2016-2019_48	5	Tremblay 2021	2016-2019	2014_2019		Heilongjiang_China_Tian_2011-2015_272	3	Tian 2016	2011-2015	2000_2013		11-states_USA_Dorrance_2012-2013_362	2	Dorrance 2016	2012-2013	2000_2013
Entre_Rios_Argentina_Grijalba_2004_161	1	Grijalba 2014	2004	2000_2012		Ontario_Canada_Tremblay_2016-2019_49	5	Tremblay 2021	2016-2019	2014_2019		Heilongjiang_China_Tian_2011-2015_273	4	Tian 2016	2011-2015	2000_2013		11-states_USA_Dorrance_2012-2013_363	2	Dorrance 2016	2012-2013	2000_2013
Entre_Rios_Argentina_Grijalba_2004_162	1	Grijalba 2014	2004	2000_2012		Ontario_Canada_Tremblay_2016-2019_5	1	Tremblay 2021	2016-2019	2014_2019		Heilongjiang_China_Tian_2011-2015_274	2	Tian 2016	2011-2015	2000_2013		11-states_USA_Dorrance_2012-2013_364	2	Dorrance 2016	2012-2013	2000_2013
Entre_Rios_Argentina_Grijalba_2004_163	1	Grijalba 2014	2004	2000_2012		Ontario_Canada_Tremblay_2016-2019_50	5	Tremblay 2021	2016-2019	2014_2019		Heilongjiang_China_Tian_2011-2015_275	3	Tian 2016	2011-2015	2000_2013		11-states_USA_Dorrance_2012-2013_365	2	Dorrance 2016	2012-2013	2000_2013
Entre_Rios_Argentina_Grijalba_2004_164	1	Grijalba 2014	2004	2000_2012		Ontario_Canada_Tremblay_2016-2019_51	5	Tremblay 2021	2016-2019	2014_2019		Heilongjiang_China_Tian_2011-2015_276	3	Tian 2016	2011-2015	2000_2013		11-states_USA_Dorrance_2012-2013_366	2	Dorrance 2016	2012-2013	2000_2013
Entre_Rios_Argentina_Grijalba_2004_165	1	Grijalba 2014	2004	2000_2012		Ontario_Canada_Tremblay_2016-2019_52	5	Tremblay 2021	2016-2019	2014_2019		Heilongjiang_China_Tian_2011-2015_277	2	Tian 2016	2011-2015	2000_2013		11-states_USA_Dorrance_2012-2013_367	2	Dorrance 2016	2012-2013	2000_2013
Entre_Rios_Argentina_Grijalba_2004_166	1	Grijalba 2014	2004	2000_2012		Ontario_Canada_Tremblay_2016-2019_6	1	Tremblay 2021	2016-2019	2014_2019		Heilongjiang_China_Tian_2011-2015_278	4	Tian 2016	2011-2015	2000_2013		11-states_USA_Dorrance_2012-2013_368	2	Dorrance 2016	2012-2013	2000_2013
Entre_Rios_Argentina_Grijalba_2004_167	3	Grijalba 2014	2004	2000_2012		Ontario_Canada_Tremblay_2016-2019_7	1	Tremblay 2021	2016-2019	2014_2019		Heilongjiang_China_Tian_2011-2015_279	4	Tian 2016	2011-2015	2000_2013		11-states_USA_Dorrance_2012-2013_369	2	Dorrance 2016	2012-2013	2000_2013
Entre_Rios_Argentina_Grijalba_2004_168	3	Grijalba 2014	2004	2000_2012		Ontario_Canada_Tremblay_2016-2019_8	1	Tremblay 2021	2016-2019	2014_2019		Heilongjiang_China_Tian_2011-2015_28	5	Tian 2016	2011-2015	2000_2013		11-states_USA_Dorrance_2012-2013_37	6	Dorrance 2016	2012-2013	2000_2013
Entre_Rios_Argentina_Grijalba_2004_169	3	Grijalba 2014	2004	2000_2012		Ontario_Canada_Tremblay_2016-2019_9	1	Tremblay 2021	2016-2019	2014_2019		Heilongjiang_China_Tian_2011-2015_280	4	Tian 2016	2011-2015	2000_2013		11-states_USA_Dorrance_2012-2013_370	2	Dorrance 2016	2012-2013	2000_2013
Entre_Rios_Argentina_Grijalba_2004_170	2	Grijalba 2014	2004	2000_2012		Ontario_Canada_Xue_2010_116	2	Xue 2015	2010	2000_2013		Heilongjiang_China_Tian_2011-2015_281	4	Tian 2016	2011-2015	2000_2013		11-states_USA_Dorrance_2012-2013_371	2	Dorrance 2016	2012-2013	2000_2013
Entre_Rios_Argentina_Grijalba_2004_171	4	Grijalba 2014	2004	2000_2012		Ontario_Canada_Xue_2010_117	2	Xue 2015	2010	2000_2013		Heilongjiang_China_Tian_2011-2015_282	4	Tian 2016	2011-2015	2000_2013		11-states_USA_Dorrance_2012-2013_372	2	Dorrance 2016	2012-2013	2000_2013
Entre_Rios_Argentina_Grijalba_2004_185	7	Grijalba 2014	2004	2000_2012		Ontario_Canada_Xue_2010_118	2	Xue 2015	2010	2000_2013		Heilongjiang_China_Tian_2011-2015_283	4	Tian 2016	2011-2015	2000_2013		11-states_USA_Dorrance_2012-2013_373	2	Dorrance 2016	2012-2013	2000_2013
Entre_Rios_Argentina_Grijalba_2004_186	1	Grijalba 2014	2004	2000_2012		Ontario_Canada_Xue_2010_119	2	Xue 2015	2010	2000_2013		Heilongjiang_China_Tian_2011-2015_284	4	Tian 2016	2011-2015	2000_2013		11-states_USA_Dorrance_2012-2013_374	2	Dorrance 2016	2012-2013	2000_2013
Entre_Rios_Argentina_Grijalba_2004_187	3	Grijalba 2014	2004	2000_2012		Ontario_Canada_Xue_2010_120	2	Xue 2015	2010	2000_2013		Heilongjiang_China_Tian_2011-2015_285	4	Tian 2016	2011-2015	2000_2013		11-states_USA_Dorrance_2012-2013_375	2	Dorrance 2016	2012-2013	2000_2013
Entre_Rios_Argentina_Grijalba_2004_188	3	Grijalba 2014	2004	2000_2012		Ontario_Canada_Xue_2010_121	2	Xue 2015	2010	2000_2013		Heilongjiang_China_Tian_2011-2015_286	4	Tian 2016	2011-2015	2000_2013		11-states_USA_Dorrance_2012-2013_376	2	Dorrance 2016	2012-2013	2000_2013
Entre_Rios_Argentina_Grijalba_2004_189	1	Grijalba 2014	2004	2000_2012		Ontario_Canada_Xue_2010_122	2	Xue 2015	2010	2000_2013		Heilongjiang_China_Tian_2011-2015_287	4	Tian 2016	2011-2015	2000_2013		11-states_USA_Dorrance_2012-2013_377	2	Dorrance 2016	2012-2013	2000_2013
Entre_Rios_Argentina_Grijalba_2004_190	2	Grijalba 2014	2004	2000_2012		Ontario_Canada_Xue_2010_123	2	Xue 2015	2010	2000_2013		Heilongjiang_China_Tian_2011-2015_288	4	Tian 2016	2011-2015	2000_2013		11-states_USA_Dorrance_2012-2013_378	3	Dorrance 2016	2012-2013	2000_2013
Entre_Rios_Argentina_Grijalba_2004_191	3	Grijalba 2014	2004	2000_2012		Ontario_Canada_Xue_2010_124	2	Xue 2015	2010	2000_2013		Heilongjiang_China_Tian_2011-2015_289	4	Tian 2016	2011-2015	2000_2013		11-states_USA_Dorrance_2012-2013_379	3	Dorrance 2016	2012-2013	2000_2013
Entre_Rios_Argentina_Grijalba_2004_192	7	Grijalba 2014	2004	2000_2012		Ontario_Canada_Xue_2010_125	2	Xue 2015	2010	2000_2013		Heilongjiang_China_Tian_2011-2015_29	5	Tian 2016	2011-2015	2000_2013		11-states_USA_Dorrance_2012-2013_38	6	Dorrance 2016	2012-2013	2000_2013
Entre_Rios_Argentina_Grijalba_2004_193	7	Grijalba 2014	2004	2000_2012		Ontario_Canada_Xue_2010_147	5	Xue 2015	2010	2000_2013		Heilongjiang_China_Tian_2011-2015_290	4	Tian 2016	2011-2015	2000_2013		11-states_USA_Dorrance_2012-2013_380	3	Dorrance 2016	2012-2013	2000_2013
Pampas_Argentina_Grijalba_2013-2015_1	7	Grijalba 2020 N&S pampas region	2013-2015	2013_2019		Ontario_Canada_Xue_2010_149	4	Xue 2015	2010	2000_2013		Heilongjiang_China_Tian_2011-2015_291	4	Tian 2016	2011-2015	2000_2013		11-states_USA_Dorrance_2012-2013_381	3	Dorrance 2016	2012-2013	2000_2013
Pampas_Argentina_Grijalba_2013-2015_10	6	Grijalba 2020 N&S pampas region	2013-2015	2013_2019		Ontario_Canada_Xue_2010_154	4	Xue 2015	2010	2000_2013		Heilongjiang_China_Tian_2011-2015_292	4	Tian 2016	2011-2015	2000_2013		11-states_USA_Dorrance_2012-2013_382	3	Dorrance 2016	2012-2013	2000_2013
Pampas_Argentina_Grijalba_2013-2015_11	6	Grijalba 2020 N&S pampas region	2013-2015	2013_2019		Ontario_Canada_Xue_2010_155	4	Xue 2015	2010	2000_2013		Heilongjiang_China_Tian_2011-2015_293	4	Tian 2016	2011-2015	2000_2013		11-states_USA_Dorrance_2012-2013_383	3	Dorrance 2016	2012-2013	2000_2013
Pampas_Argentina_Grijalba_2013-2015_12	6	Grijalba 2020 N&S pampas region	2013-2015	2013_2019		Ontario_Canada_Xue_2010_156	4	Xue 2015	2010	2000_2013		Heilongjiang_China_Tian_2011-2015_294	4	Tian 2016	2011-2015	2000_2013		11-states_USA_Dorrance_2012-2013_384	3	Dorrance 2016	2012-2013	2000_2013
Pampas_Argentina_Grijalba_2013-2015_13	5	Grijalba 2020 N&S pampas region	2013-2015	2013_2019		Ontario_Canada_Xue_2010_157	4	Xue 2015	2010	2000_2013		Heilongjiang_China_Tian_2011-2015_295	4	Tian 2016	2011-2015	2000_2013		11-states_USA_Dorrance_2012-2013_385	3	Dorrance 2016	2012-2013	2000_2013
Pampas_Argentina_Grijalba_2013-2015_14	5	Grijalba 2020 N&S pampas region	2013-2015	2013_2019		Ontario_Canada_Xue_2010_158	4	Xue 2015	2010	2000_2013		Heilongjiang_China_Tian_2011-2015_296	4	Tian 2016	2011-2015	2000_2013		11-states_USA_Dorrance_2012-2013_386	3	Dorrance 2016	2012-2013	2000_2013
Pampas_Argentina_Grijalba_2013-2015_15	6	Grijalba 2020 N&S pampas region	2013-2015	2013_2019		Ontario_Canada_Xue_2010_159	4	Xue 2015	2010	2000_2013		Heilongjiang_China_Tian_2011-2015_297	4	Tian 2016	2011-2015	2000_2013		11-states_USA_Dorrance_2012-2013_387	3	Dorrance 2016	2012-2013	2000_2013
Pampas_Argentina_Grijalba_2013-2015_16	5	Grijalba 2020 N&S pampas region	2013-2015	2013_2019		Ontario_Canada_Xue_2010_160	4	Xue 2015	2010	2000_2013		Heilongjiang_China_Tian_2011-2015_298	4	Tian 2016	2011-2015	2000_2013		11-states_USA_Dorrance_2012-2013_388	3	Dorrance 2016	2012-2013	2000_2013
Pampas_Argentina_Grijalba_2013-2015_17	5	Grijalba 2020 N&S pampas region	2013-2015	2013_2019		Ontario_Canada_Xue_2010_161	4	Xue 2015	2010	2000_2013		Heilongjiang_China_Tian_2011-2015_299	4	Tian 2016	2011-2015	2000_2013		11-states_USA_Dorrance_2012-2013_389	4	Dorrance 2016	2012-2013	2000_2013
Pampas_Argentina_Grijalba_2013-2015_18	5	Grijalba 2020 N&S pampas region	2013-2015	2013_2019		Ontario_Canada_Xue_2010_162	4	Xue 2015	2010	2000_2013		Heilongjiang_China_Tian_2011-2015_3	6	Tian 2016	2011-2015	2000_2013		11-states_USA_Dorrance_2012-2013_39	6	Dorrance 2016	2012-2013	2000_2013
Pampas_Argentina_Grijalba_2013-2015_19	5	Grijalba 2020 N&S pampas region	2013-2015	2013_2019		Ontario_Canada_Xue_2010_163	4	Xue 2015	2010	2000_2013		Heilongjiang_China_Tian_2011-2015_30	5	Tian 2016	2011-2015	2000_2013		11-states_USA_Dorrance_2012-2013_390	4	Dorrance 2016	2012-2013	2000_2013
Pampas_Argentina_Grijalba_2013-2015_2	7	Grijalba 2020 N&S pampas region	2013-2015	2013_2019		Ontario_Canada_Xue_2010_164	4	Xue 2015	2010	2000_2013		Heilongjiang_China_Tian_2011-2015_300	5	Tian 2016	2011-2015	2000_2013		11-states_USA_Dorrance_2012-2013_391	4	Dorrance 2016	2012-2013	2000_2013
Pampas_Argentina_Grijalba_2013-2015_20	7	Grijalba 2020 N&S pampas region	2013-2015	2013_2019		Ontario_Canada_Xue_2010_197	3	Xue 2015	2010	2000_2013		Heilongjiang_China_Tian_2011-2015_301	5	Tian 2016	2011-2015	2000_2013		11-states_USA_Dorrance_2012-2013_392	4	Dorrance 2016	2012-2013	2000_2013
Pampas_Argentina_Grijalba_2013-2015_21	6	Grijalba 2020 N&S pampas region	2013-2015	2013_2019		Ontario_Canada_Xue_2010_214	5	Xue 2015	2010	2000_2013		Heilongjiang_China_Tian_2011-2015_302	2	Tian 2016	2011-2015	2000_2013		11-states_USA_Dorrance_2012-2013_393	4	Dorrance 2016	2012-2013	2000_2013
Pampas_Argentina_Grijalba_2013-2015_22	6	Grijalba 2020 N&S pampas region	2013-2015	2013_2019		Ontario_Canada_Xue_2010_22	2	Xue 2015	2010	2000_2013		Heilongjiang_China_Tian_2011-2015_303	2	Tian 2016	2011-2015	2000_2013		11-states_USA_Dorrance_2012-2013_394	4	Dorrance 2016	2012-2013	2000_2013
Pampas_Argentina_Grijalba_2013-2015_23	6	Grijalba 2020 N&S pampas region	2013-2015	2013_2019		Ontario_Canada_Xue_2010_221	5	Xue 2015	2010	2000_2013		Heilongjiang_China_Tian_2011-2015_304	2	Tian 2016	2011-2015	2000_2013		11-states_USA_Dorrance_2012-2013_395	4	Dorrance 2016	2012-2013	2000_2013
Pampas_Argentina_Grijalba_2013-2015_24	6	Grijalba 2020 N&S pampas region	2013-2015	2013_2019		Ontario_Canada_Xue_2010_222	5	Xue 2015	2010	2000_2013		Heilongjiang_China_Tian_2011-2015_305	5	Tian 2016	2011-2015	2000_2013		11-states_USA_Dorrance_2012-2013_396	4	Dorrance 2016	2012-2013	2000_2013
Pampas_Argentina_Grijalba_2013-2015_25	6	Grijalba 2020 N&S pampas region	2013-2015	2013_2019		Ontario_Canada_Xue_2010_223	5	Xue 2015	2010	2000_2013		Heilongjiang_China_Tian_2011-2015_306	5	Tian 2016	2011-2015	2000_2013		11-states_USA_Dorrance_2012-2013_397	4	Dorrance 2016	2012-2013	2000_2013
Pampas_Argentina_Grijalba_2013-2015_26	6	Grijalba 2020 N&S pampas region	2013-2015	2013_2019		Ontario_Canada_Xue_2010_224	5	Xue 2015	2010	2000_2013		Heilongjiang_China_Tian_2011-2015_307	3	Tian 2016	2011-2015	2000_2013		11-states_USA_Dorrance_2012-2013_398	4	Dorrance 2016	2012-2013	2000_2013
Pampas_Argentina_Grijalba_2013-2015_27	6	Grijalba 2020 N&S pampas region	2013-2015	2013_2019		Ontario_Canada_Xue_2010_225	5	Xue 2015	2010	2000_2013		Heilongjiang_China_Tian_2011-2015_308	3	Tian 2016	2011-2015	2000_2013		11-states_USA_Dorrance_2012-2013_399	4	Dorrance 2016	2012-2013	2000_2013
Pampas_Argentina_Grijalba_2013-2015_28	6	Grijalba 2020 N&S pampas region	2013-2015	2013_2019		Ontario_Canada_Xue_2010_226	5	Xue 2015	2010	2000_2013		Heilongjiang_China_Tian_2011-2015_309	3	Tian 2016	2011-2015	2000_2013		11-states_USA_Dorrance_2012-2013_4	6	Dorrance 2016	2012-2013	2000_2013
Pampas_Argentina_Grijalba_2013-2015_29	6	Grijalba 2020 N&S pampas region	2013-2015	2013_2019		Ontario_Canada_Xue_2010_228	2	Xue 2015	2010	2000_2013		Heilongjiang_China_Tian_2011-2015_31	5	Tian 2016	2011-2015	2000_2013		11-states_USA_Dorrance_2012-2013_40	6	Dorrance 2016	2012-2013	2000_2013
Pampas_Argentina_Grijalba_2013-2015_3	7	Grijalba 2020 N&S pampas region	2013-2015	2013_2019		Ontario_Canada_Xue_2010_233	6	Xue 2015	2010	2000_2013		Heilongjiang_China_Tian_2011-2015_310	3	Tian 2016	2011-2015	2000_2013		11-states_USA_Dorrance_2012-2013_400	0	Dorrance 2016	2012-2013	2000_2013
Pampas_Argentina_Grijalba_2013-2015_30	6	Grijalba 2020 N&S pampas region	2013-2015	2013_2019		Ontario_Canada_Xue_2010_234	6	Xue 2015	2010	2000_2013		Heilongjiang_China_Tian_2011-2015_311	3	Tian 2016	2011-2015	2000_2013		11-states_USA_Dorrance_2012-2013_401	0	Dorrance 2016	2012-2013	2000_2013
Pampas_Argentina_Grijalba_2013-2015_31	6	Grijalba 2020 N&S pampas region	2013-2015	2013_2019		Ontario_Canada_Xue_2010_235	5	Xue 2015	2010	2000_2013		Heilongjiang_China_Tian_2011-2015_312	3	Tian 2016	2011-2015	2000_2013		11-states_USA_Dorrance_2012-2013_402	0	Dorrance 2016	2012-2013	2000_2013
Pampas_Argentina_Grijalba_2013-2015_32	5	Grijalba 2020 N&S pampas region	2013-2015	2013_2019		Ontario_Canada_Xue_2010_236	5	Xue 2015	2010	2000_2013		Heilongjiang_China_Tian_2011-2015_313	3	Tian 2016	2011-2015	2000_2013		11-states_USA_Dorrance_2012-2013_403	0	Dorrance 2016	2012-2013	2000_2013
Pampas_Argentina_Grijalba_2013-2015_33	5	Grijalba 2020 N&S pampas region	2013-2015	2013_2019		Ontario_Canada_Xue_2010_237	5	Xue 2015	2010	2000_2013		Heilongjiang_China_Tian_2011-2015_314	2	Tian 2016	2011-2015	2000_2013		11-states_USA_Dorrance_2012-2013_404	0	Dorrance 2016	2012-2013	2000_2013
Pampas_Argentina_Grijalba_2013-2015_34	5	Grijalba 2020 N&S pampas region	2013-2015	2013_2019		Ontario_Canada_Xue_2010_238	5	Xue 2015	2010	2000_2013		Heilongjiang_China_Tian_2011-2015_315	2	Tian 2016	2011-2015	2000_2013		11-states_USA_Dorrance_2012-2013_405	0	Dorrance 2016	2012-2013	2000_2013
Pampas_Argentina_Grijalba_2013-2015_35	4	Grijalba 2020 N&S pampas region	2013-2015	2013_2019		Ontario_Canada_Xue_2010_253	2	Xue 2015	2010	2000_2013		Heilongjiang_China_Tian_2011-2015_316	2	Tian 2016	2011-2015	2000_2013		11-states_USA_Dorrance_2012-2013_406	0	Dorrance 2016	2012-2013	2000_2013
Pampas_Argentina_Grijalba_2013-2015_36	4	Grijalba 2020 N&S pampas region	2013-2015	2013_2019		Ontario_Canada_Xue_2010_51	3	Xue 2015	2010	2000_2013		Heilongjiang_China_Tian_2011-2015_317	3	Tian 2016	2011-2015	2000_2013		11-states_USA_Dorrance_2012-2013_407	0	Dorrance 2016	2012-2013	2000_2013
Pampas_Argentina_Grijalba_2013-2015_37	4	Grijalba 2020 N&S pampas region	2013-2015	2013_2019		Ontario_Canada_Xue_2010_52	3	Xue 2015	2010	2000_2013		Heilongjiang_China_Tian_2011-2015_318	3	Tian 2016	2011-2015	2000_2013		11-states_USA_Dorrance_2012-2013_408	0	Dorrance 2016	2012-2013	2000_2013
Pampas_Argentina_Grijalba_2013-2015_38	4	Grijalba 2020 N&S pampas region	2013-2015	2013_2019		Ontario_Canada_Xue_2010_53	3	Xue 2015	2010	2000_2013		Heilongjiang_China_Tian_2011-2015_319	3	Tian 2016	2011-2015	2000_2013		11-states_USA_Dorrance_2012-2013_409	3	Dorrance 2016	2012-2013	2000_2013
Pampas_Argentina_Grijalba_2013-2015_39	4	Grijalba 2020 N&S pampas region	2013-2015	2013_2019		Ontario_Canada_Xue_2010_54	3	Xue 2015	2010	2000_2013		Heilongjiang_China_Tian_2011-2015_32	5	Tian 2016	2011-2015	2000_2013		11-states_USA_Dorrance_2012-2013_41	6	Dorrance 2016	2012-2013	2000_2013
Pampas_Argentina_Grijalba_2013-2015_4	7	Grijalba 2020 N&S pampas region	2013-2015	2013_2019		Ontario_Canada_Xue_2010_55	3	Xue 2015	2010	2000_2013		Heilongjiang_China_Tian_2011-2015_320	3	Tian 2016	2011-2015	2000_2013		11-states_USA_Dorrance_2012-2013_410	3	Dorrance 2016	2012-2013	2000_2013
Pampas_Argentina_Grijalba_2013-2015_40	4	Grijalba 2020 N&S pampas region	2013-2015	2013_2019		Ontario_Canada_Xue_2010_56	3	Xue 2015	2010	2000_2013		Heilongjiang_China_Tian_2011-2015_321	2	Tian 2016	2011-2015	2000_2013		11-states_USA_Dorrance_2012-2013_411	3	Dorrance 2016	2012-2013	2000_2013
Pampas_Argentina_Grijalba_2013-2015_41	6	Grijalba 2020 N&S pampas region	2013-2015	2013_2019		Ontario_Canada_Xue_2010_57	3	Xue 2015	2010	2000_2013		Heilongjiang_China_Tian_2011-2015_322	2	Tian 2016	2011-2015	2000_2013		11-states_USA_Dorrance_2012-2013_412	3	Dorrance 2016	2012-2013	2000_2013
Pampas_Argentina_Grijalba_2013-2015_42	5	Grijalba 2020 N&S pampas region	2013-2015	2013_2019		Ontario_Canada_Xue_2010_58	3	Xue 2015	2010	2000_2013		Heilongjiang_China_Tian_2011-2015_323	2	Tian 2016	2011-2015	2000_2013		11-states_USA_Dorrance_2012-2013_413	3	Dorrance 2016	2012-2013	2000_2013
Pampas_Argentina_Grijalba_2013-2015_43	4	Grijalba 2020 N&S pampas region	2013-2015	2013_2019		Ontario_Canada_Xue_2010_59	3	Xue 2015	2010	2000_2013		Heilongjiang_China_Tian_2011-2015_324	2	Tian 2016	2011-2015	2000_2013		11-states_USA_Dorrance_2012-2013_414	3	Dorrance 2016	2012-2013	2000_2013
Pampas_Argentina_Grijalba_2013-2015_44	4	Grijalba 2020 N&S pampas region	2013-2015	2013_2019		Ontario_Canada_Xue_2010_60	3	Xue 2015	2010	2000_2013		Heilongjiang_China_Tian_2011-2015_325	2	Tian 2016	2011-2015	2000_2013		11-states_USA_Dorrance_2012-2013_415	3	Dorrance 2016	2012-2013	2000_2013
Pampas_Argentina_Grijalba_2013-2015_45	4	Grijalba 2020 N&S pampas region	2013-2015	2013_2019		Ontario_Canada_Xue_2010_61	3	Xue 2015	2010	2000_2013		Heilongjiang_China_Tian_2011-2015_326	2	Tian 2016	2011-2015	2000_2013		11-states_USA_Dorrance_2012-2013_416	3	Dorrance 2016	2012-2013	2000_2013
Pampas_Argentina_Grijalba_2013-2015_46	4	Grijalba 2020 N&S pampas region	2013-2015	2013_2019		Ontario_Canada_Xue_2010_78	4	Xue 2015	2010	2000_2013		Heilongjiang_China_Tian_2011-2015_327	3	Tian 2016	2011-2015	2000_2013		11-states_USA_Dorrance_2012-2013_417	3	Dorrance 2016	2012-2013	2000_2013
Pampas_Argentina_Grijalba_2013-2015_47	4	Grijalba 2020 N&S pampas region	2013-2015	2013_2019		Ontario_Canada_Xue_2010_79	4	Xue 2015	2010	2000_2013		Heilongjiang_China_Tian_2011-2015_328	3	Tian 2016	2011-2015	2000_2013		11-states_USA_Dorrance_2012-2013_418	2	Dorrance 2016	2012-2013	2000_2013
Pampas_Argentina_Grijalba_2013-2015_48	4	Grijalba 2020 N&S pampas region	2013-2015	2013_2019		Ontario_Canada_Xue_2011_1	1	Xue 2015	2011	2000_2013		Heilongjiang_China_Tian_2011-2015_329	3	Tian 2016	2011-2015	2000_2013		11-states_USA_Dorrance_2012-2013_419	2	Dorrance 2016	2012-2013	2000_2013
Pampas_Argentina_Grijalba_2013-2015_49	4	Grijalba 2020 N&S pampas region	2013-2015	2013_2019		Ontario_Canada_Xue_2011_108	3	Xue 2015	2011	2000_2013		Heilongjiang_China_Tian_2011-2015_33	5	Tian 2016	2011-2015	2000_2013		11-states_USA_Dorrance_2012-2013_42	6	Dorrance 2016	2012-2013	2000_2013
Pampas_Argentina_Grijalba_2013-2015_5	6	Grijalba 2020 N&S pampas region	2013-2015	2013_2019		Ontario_Canada_Xue_2011_109	3	Xue 2015	2011	2000_2013		Heilongjiang_China_Tian_2011-2015_330	2	Tian 2016	2011-2015	2000_2013		11-states_USA_Dorrance_2012-2013_420	2	Dorrance 2016	2012-2013	2000_2013
Pampas_Argentina_Grijalba_2013-2015_50	4	Grijalba 2020 N&S pampas region	2013-2015	2013_2019		Ontario_Canada_Xue_2011_126	2	Xue 2015	2011	2000_2013		Heilongjiang_China_Tian_2011-2015_331	2	Tian 2016	2011-2015	2000_2013		11-states_USA_Dorrance_2012-2013_421	2	Dorrance 2016	2012-2013	2000_2013
Pampas_Argentina_Grijalba_2013-2015_51	4	Grijalba 2020 N&S pampas region	2013-2015	2013_2019		Ontario_Canada_Xue_2011_127	2	Xue 2015	2011	2000_2013		Heilongjiang_China_Tian_2011-2015_332	2	Tian 2016	2011-2015	2000_2013		11-states_USA_Dorrance_2012-2013_422	2	Dorrance 2016	2012-2013	2000_2013
Pampas_Argentina_Grijalba_2013-2015_52	4	Grijalba 2020 N&S pampas region	2013-2015	2013_2019		Ontario_Canada_Xue_2011_128	2	Xue 2015	2011	2000_2013		Heilongjiang_China_Tian_2011-2015_333	2	Tian 2016	2011-2015	2000_2013		11-states_USA_Dorrance_2012-2013_423	2	Dorrance 2016	2012-2013	2000_2013
Pampas_Argentina_Grijalba_2013-2015_53	4	Grijalba 2020 N&S pampas region	2013-2015	2013_2019		Ontario_Canada_Xue_2011_129	2	Xue 2015	2011	2000_2013		Heilongjiang_China_Tian_2011-2015_334	2	Tian 2016	2011-2015	2000_2013		11-states_USA_Dorrance_2012-2013_424	2	Dorrance 2016	2012-2013	2000_2013
Pampas_Argentina_Grijalba_2013-2015_54	3	Grijalba 2020 N&S pampas region	2013-2015	2013_2019		Ontario_Canada_Xue_2011_130	2	Xue 2015	2011	2000_2013		Heilongjiang_China_Tian_2011-2015_335	2	Tian 2016	2011-2015	2000_2013		11-states_USA_Dorrance_2012-2013_425	2	Dorrance 2016	2012-2013	2000_2013
Pampas_Argentina_Grijalba_2013-2015_55	3	Grijalba 2020 N&S pampas region	2013-2015	2013_2019		Ontario_Canada_Xue_2011_144	1	Xue 2015	2011	2000_2013		Heilongjiang_China_Tian_2011-2015_336	2	Tian 2016	2011-2015	2000_2013		11-states_USA_Dorrance_2012-2013_426	2	Dorrance 2016	2012-2013	2000_2013
Pampas_Argentina_Grijalba_2013-2015_56	5	Grijalba 2020 N&S pampas region	2013-2015	2013_2019		Ontario_Canada_Xue_2011_145	4	Xue 2015	2011	2000_2013		Heilongjiang_China_Tian_2011-2015_337	2	Tian 2016	2011-2015	2000_2013		11-states_USA_Dorrance_2012-2013_427	2	Dorrance 2016	2012-2013	2000_2013
Pampas_Argentina_Grijalba_2013-2015_57	5	Grijalba 2020 N&S pampas region	2013-2015	2013_2019		Ontario_Canada_Xue_2011_148	5	Xue 2015	2011	2000_2013		Heilongjiang_China_Tian_2011-2015_338	2	Tian 2016	2011-2015	2000_2013		11-states_USA_Dorrance_2012-2013_428	2	Dorrance 2016	2012-2013	2000_2013
Pampas_Argentina_Grijalba_2013-2015_58	5	Grijalba 2020 N&S pampas region	2013-2015	2013_2019		Ontario_Canada_Xue_2011_150	4	Xue 2015	2011	2000_2013		Heilongjiang_China_Tian_2011-2015_339	1	Tian 2016	2011-2015	2000_2013		11-states_USA_Dorrance_2012-2013_429	2	Dorrance 2016	2012-2013	2000_2013
Pampas_Argentina_Grijalba_2013-2015_59	5	Grijalba 2020 N&S pampas region	2013-2015	2013_2019		Ontario_Canada_Xue_2011_151	4	Xue 2015	2011	2000_2013		Heilongjiang_China_Tian_2011-2015_34	5	Tian 2016	2011-2015	2000_2013		11-states_USA_Dorrance_2012-2013_43	6	Dorrance 2016	2012-2013	2000_2013
Pampas_Argentina_Grijalba_2013-2015_6	6	Grijalba 2020 N&S pampas region	2013-2015	2013_2019		Ontario_Canada_Xue_2011_153	3	Xue 2015	2011	2000_2013		Heilongjiang_China_Tian_2011-2015_340	1	Tian 2016	2011-2015	2000_2013		11-states_USA_Dorrance_2012-2013_430	2	Dorrance 2016	2012-2013	2000_2013
Pampas_Argentina_Grijalba_2013-2015_60	4	Grijalba 2020 N&S pampas region	2013-2015	2013_2019		Ontario_Canada_Xue_2011_165	4	Xue 2015	2011	2000_2013		Heilongjiang_China_Tian_2011-2015_341	1	Tian 2016	2011-2015	2000_2013		11-states_USA_Dorrance_2012-2013_431	2	Dorrance 2016	2012-2013	2000_2013
Pampas_Argentina_Grijalba_2013-2015_61	4	Grijalba 2020 N&S pampas region	2013-2015	2013_2019		Ontario_Canada_Xue_2011_166	4	Xue 2015	2011	2000_2013		Heilongjiang_China_Tian_2011-2015_342	1	Tian 2016	2011-2015	2000_2013		11-states_USA_Dorrance_2012-2013_432	2	Dorrance 2016	2012-2013	2000_2013
Pampas_Argentina_Grijalba_2013-2015_62	4	Grijalba 2020 N&S pampas region	2013-2015	2013_2019		Ontario_Canada_Xue_2011_167	4	Xue 2015	2011	2000_2013		Heilongjiang_China_Tian_2011-2015_343	3	Tian 2016	2011-2015	2000_2013		11-states_USA_Dorrance_2012-2013_433	2	Dorrance 2016	2012-2013	2000_2013
Pampas_Argentina_Grijalba_2013-2015_63	4	Grijalba 2020 N&S pampas region	2013-2015	2013_2019		Ontario_Canada_Xue_2011_168	4	Xue 2015	2011	2000_2013		Heilongjiang_China_Tian_2011-2015_344	3	Tian 2016	2011-2015	2000_2013		11-states_USA_Dorrance_2012-2013_434	2	Dorrance 2016	2012-2013	2000_2013
Pampas_Argentina_Grijalba_2013-2015_64	4	Grijalba 2020 N&S pampas region	2013-2015	2013_2019		Ontario_Canada_Xue_2011_169	4	Xue 2015	2011	2000_2013		Heilongjiang_China_Tian_2011-2015_345	3	Tian 2016	2011-2015	2000_2013		11-states_USA_Dorrance_2012-2013_435	2	Dorrance 2016	2012-2013	2000_2013
Pampas_Argentina_Grijalba_2013-2015_65	4	Grijalba 2020 N&S pampas region	2013-2015	2013_2019		Ontario_Canada_Xue_2011_170	4	Xue 2015	2011	2000_2013		Heilongjiang_China_Tian_2011-2015_346	3	Tian 2016	2011-2015	2000_2013		11-states_USA_Dorrance_2012-2013_436	4	Dorrance 2016	2012-2013	2000_2013
Pampas_Argentina_Grijalba_2013-2015_66	4	Grijalba 2020 N&S pampas region	2013-2015	2013_2019		Ontario_Canada_Xue_2011_171	4	Xue 2015	2011	2000_2013		Heilongjiang_China_Tian_2011-2015_347	2	Tian 2016	2011-2015	2000_2013		11-states_USA_Dorrance_2012-2013_437	4	Dorrance 2016	2012-2013	2000_2013
Pampas_Argentina_Grijalba_2013-2015_67	4	Grijalba 2020 N&S pampas region	2013-2015	2013_2019		Ontario_Canada_Xue_2011_172	4	Xue 2015	2011	2000_2013		Heilongjiang_China_Tian_2011-2015_348	4	Tian 2016	2011-2015	2000_2013		11-states_USA_Dorrance_2012-2013_438	4	Dorrance 2016	2012-2013	2000_2013
Pampas_Argentina_Grijalba_2013-2015_68	4	Grijalba 2020 N&S pampas region	2013-2015	2013_2019		Ontario_Canada_Xue_2011_173	4	Xue 2015	2011	2000_2013		Heilongjiang_China_Tian_2011-2015_349	3	Tian 2016	2011-2015	2000_2013		11-states_USA_Dorrance_2012-2013_439	4	Dorrance 2016	2012-2013	2000_2013
Pampas_Argentina_Grijalba_2013-2015_69	3	Grijalba 2020 N&S pampas region	2013-2015	2013_2019		Ontario_Canada_Xue_2011_174	4	Xue 2015	2011	2000_2013		Heilongjiang_China_Tian_2011-2015_35	5	Tian 2016	2011-2015	2000_2013		11-states_USA_Dorrance_2012-2013_44	6	Dorrance 2016	2012-2013	2000_2013
Pampas_Argentina_Grijalba_2013-2015_7	6	Grijalba 2020 N&S pampas region	2013-2015	2013_2019		Ontario_Canada_Xue_2011_175	4	Xue 2015	2011	2000_2013		Heilongjiang_China_Tian_2011-2015_350	3	Tian 2016	2011-2015	2000_2013		11-states_USA_Dorrance_2012-2013_440	4	Dorrance 2016	2012-2013	2000_2013
Pampas_Argentina_Grijalba_2013-2015_70	3	Grijalba 2020 N&S pampas region	2013-2015	2013_2019		Ontario_Canada_Xue_2011_176	4	Xue 2015	2011	2000_2013		Heilongjiang_China_Tian_2011-2015_351	3	Tian 2016	2011-2015	2000_2013		11-states_USA_Dorrance_2012-2013_441	4	Dorrance 2016	2012-2013	2000_2013
Pampas_Argentina_Grijalba_2013-2015_71	2	Grijalba 2020 N&S pampas region	2013-2015	2013_2019		Ontario_Canada_Xue_2011_177	4	Xue 2015	2011	2000_2013		Heilongjiang_China_Tian_2011-2015_352	3	Tian 2016	2011-2015	2000_2013		11-states_USA_Dorrance_2012-2013_442	4	Dorrance 2016	2012-2013	2000_2013
Pampas_Argentina_Grijalba_2013-2015_72	3	Grijalba 2020 N&S pampas region	2013-2015	2013_2019		Ontario_Canada_Xue_2011_178	4	Xue 2015	2011	2000_2013		Heilongjiang_China_Tian_2011-2015_353	2	Tian 2016	2011-2015	2000_2013		11-states_USA_Dorrance_2012-2013_443	4	Dorrance 2016	2012-2013	2000_2013
Pampas_Argentina_Grijalba_2013-2015_73	4	Grijalba 2020 N&S pampas region	2013-2015	2013_2019		Ontario_Canada_Xue_2011_179	4	Xue 2015	2011	2000_2013		Heilongjiang_China_Tian_2011-2015_354	4	Tian 2016	2011-2015	2000_2013		11-states_USA_Dorrance_2012-2013_444	4	Dorrance 2016	2012-2013	2000_2013
Pampas_Argentina_Grijalba_2013-2015_74	5	Grijalba 2020 N&S pampas region	2013-2015	2013_2019		Ontario_Canada_Xue_2011_180	4	Xue 2015	2011	2000_2013		Heilongjiang_China_Tian_2011-2015_355	4	Tian 2016	2011-2015	2000_2013		11-states_USA_Dorrance_2012-2013_445	6	Dorrance 2016	2012-2013	2000_2013
Pampas_Argentina_Grijalba_2013-2015_75	5	Grijalba 2020 N&S pampas region	2013-2015	2013_2019		Ontario_Canada_Xue_2011_181	4	Xue 2015	2011	2000_2013		Heilongjiang_China_Tian_2011-2015_356	4	Tian 2016	2011-2015	2000_2013		11-states_USA_Dorrance_2012-2013_446	6	Dorrance 2016	2012-2013	2000_2013
Pampas_Argentina_Grijalba_2013-2015_76	2	Grijalba 2020 N&S pampas region	2013-2015	2013_2019		Ontario_Canada_Xue_2011_182	4	Xue 2015	2011	2000_2013		Heilongjiang_China_Tian_2011-2015_357	4	Tian 2016	2011-2015	2000_2013		11-states_USA_Dorrance_2012-2013_447	6	Dorrance 2016	2012-2013	2000_2013
Pampas_Argentina_Grijalba_2013-2015_77	2	Grijalba 2020 N&S pampas region	2013-2015	2013_2019		Ontario_Canada_Xue_2011_183	4	Xue 2015	2011	2000_2013		Heilongjiang_China_Tian_2011-2015_358	4	Tian 2016	2011-2015	2000_2013		11-states_USA_Dorrance_2012-2013_448	6	Dorrance 2016	2012-2013	2000_2013
Pampas_Argentina_Grijalba_2013-2015_78	2	Grijalba 2020 N&S pampas region	2013-2015	2013_2019		Ontario_Canada_Xue_2011_184	4	Xue 2015	2011	2000_2013		Heilongjiang_China_Tian_2011-2015_359	3	Tian 2016	2011-2015	2000_2013		11-states_USA_Dorrance_2012-2013_449	6	Dorrance 2016	2012-2013	2000_2013
Pampas_Argentina_Grijalba_2013-2015_79	2	Grijalba 2020 N&S pampas region	2013-2015	2013_2019		Ontario_Canada_Xue_2011_198	3	Xue 2015	2011	2000_2013		Heilongjiang_China_Tian_2011-2015_36	5	Tian 2016	2011-2015	2000_2013		11-states_USA_Dorrance_2012-2013_45	6	Dorrance 2016	2012-2013	2000_2013
Pampas_Argentina_Grijalba_2013-2015_8	6	Grijalba 2020 N&S pampas region	2013-2015	2013_2019		Ontario_Canada_Xue_2011_199	3	Xue 2015	2011	2000_2013		Heilongjiang_China_Tian_2011-2015_360	3	Tian 2016	2011-2015	2000_2013		11-states_USA_Dorrance_2012-2013_450	6	Dorrance 2016	2012-2013	2000_2013
Pampas_Argentina_Grijalba_2013-2015_80	4	Grijalba 2020 N&S pampas region	2013-2015	2013_2019		Ontario_Canada_Xue_2011_200	3	Xue 2015	2011	2000_2013		Heilongjiang_China_Tian_2011-2015_361	3	Tian 2016	2011-2015	2000_2013		11-states_USA_Dorrance_2012-2013_451	6	Dorrance 2016	2012-2013	2000_2013
Pampas_Argentina_Grijalba_2013-2015_81	4	Grijalba 2020 N&S pampas region	2013-2015	2013_2019		Ontario_Canada_Xue_2011_215	5	Xue 2015	2011	2000_2013		Heilongjiang_China_Tian_2011-2015_362	3	Tian 2016	2011-2015	2000_2013		11-states_USA_Dorrance_2012-2013_452	6	Dorrance 2016	2012-2013	2000_2013
Pampas_Argentina_Grijalba_2013-2015_82	3	Grijalba 2020 N&S pampas region	2013-2015	2013_2019		Ontario_Canada_Xue_2011_216	5	Xue 2015	2011	2000_2013		Heilongjiang_China_Tian_2011-2015_363	2	Tian 2016	2011-2015	2000_2013		11-states_USA_Dorrance_2012-2013_453	6	Dorrance 2016	2012-2013	2000_2013
Pampas_Argentina_Grijalba_2013-2015_83	3	Grijalba 2020 N&S pampas region	2013-2015	2013_2019		Ontario_Canada_Xue_2011_217	5	Xue 2015	2011	2000_2013		Heilongjiang_China_Tian_2011-2015_364	2	Tian 2016	2011-2015	2000_2013		11-states_USA_Dorrance_2012-2013_454	0	Dorrance 2016	2012-2013	2000_2013
Pampas_Argentina_Grijalba_2013-2015_84	3	Grijalba 2020 N&S pampas region	2013-2015	2013_2019		Ontario_Canada_Xue_2011_218	5	Xue 2015	2011	2000_2013		Heilongjiang_China_Tian_2011-2015_365	2	Tian 2016	2011-2015	2000_2013		11-states_USA_Dorrance_2012-2013_455	0	Dorrance 2016	2012-2013	2000_2013
Pampas_Argentina_Grijalba_2013-2015_85	3	Grijalba 2020 N&S pampas region	2013-2015	2013_2019		Ontario_Canada_Xue_2011_219	5	Xue 2015	2011	2000_2013		Heilongjiang_China_Tian_2011-2015_366	2	Tian 2016	2011-2015	2000_2013		11-states_USA_Dorrance_2012-2013_456	0	Dorrance 2016	2012-2013	2000_2013
Pampas_Argentina_Grijalba_2013-2015_86	3	Grijalba 2020 N&S pampas region	2013-2015	2013_2019		Ontario_Canada_Xue_2011_220	5	Xue 2015	2011	2000_2013		Heilongjiang_China_Tian_2011-2015_367	2	Tian 2016	2011-2015	2000_2013		11-states_USA_Dorrance_2012-2013_457	0	Dorrance 2016	2012-2013	2000_2013
Pampas_Argentina_Grijalba_2013-2015_87	2	Grijalba 2020 N&S pampas region	2013-2015	2013_2019		Ontario_Canada_Xue_2011_23	2	Xue 2015	2011	2000_2013		Heilongjiang_China_Tian_2011-2015_368	1	Tian 2016	2011-2015	2000_2013		11-states_USA_Dorrance_2012-2013_458	0	Dorrance 2016	2012-2013	2000_2013
Pampas_Argentina_Grijalba_2013-2015_88	2	Grijalba 2020 N&S pampas region	2013-2015	2013_2019		Ontario_Canada_Xue_2011_230	7	Xue 2015	2011	2000_2013		Heilongjiang_China_Tian_2011-2015_369	1	Tian 2016	2011-2015	2000_2013		11-states_USA_Dorrance_2012-2013_459	0	Dorrance 2016	2012-2013	2000_2013
Pampas_Argentina_Grijalba_2013-2015_89	1	Grijalba 2020 N&S pampas region	2013-2015	2013_2019		Ontario_Canada_Xue_2011_231	7	Xue 2015	2011	2000_2013		Heilongjiang_China_Tian_2011-2015_37	0	Tian 2016	2011-2015	2000_2013		11-states_USA_Dorrance_2012-2013_46	6	Dorrance 2016	2012-2013	2000_2013
Pampas_Argentina_Grijalba_2013-2015_9	6	Grijalba 2020 N&S pampas region	2013-2015	2013_2019		Ontario_Canada_Xue_2011_232	7	Xue 2015	2011	2000_2013		Heilongjiang_China_Tian_2011-2015_370	1	Tian 2016	2011-2015	2000_2013		11-states_USA_Dorrance_2012-2013_460	0	Dorrance 2016	2012-2013	2000_2013
Pampas_Argentina_Grijalba_2013-2015_90	1	Grijalba 2020 N&S pampas region	2013-2015	2013_2019		Ontario_Canada_Xue_2011_239	5	Xue 2015	2011	2000_2013		Heilongjiang_China_Tian_2011-2015_371	1	Tian 2016	2011-2015	2000_2013		11-states_USA_Dorrance_2012-2013_461	0	Dorrance 2016	2012-2013	2000_2013
Pampas_Argentina_Grijalba_2013-2015_91	1	Grijalba 2020 N&S pampas region	2013-2015	2013_2019		Ontario_Canada_Xue_2011_24	2	Xue 2015	2011	2000_2013		Heilongjiang_China_Tian_2011-2015_372	1	Tian 2016	2011-2015	2000_2013		11-states_USA_Dorrance_2012-2013_462	3	Dorrance 2016	2012-2013	2000_2013
Pampas_Argentina_Grijalba_2013-2015_92	1	Grijalba 2020 N&S pampas region	2013-2015	2013_2019		Ontario_Canada_Xue_2011_240	5	Xue 2015	2011	2000_2013		Heilongjiang_China_Tian_2011-2015_373	3	Tian 2016	2011-2015	2000_2013		11-states_USA_Dorrance_2012-2013_463	3	Dorrance 2016	2012-2013	2000_2013
Pampas_Argentina_Grijalba_2013-2015_93	1	Grijalba 2020 N&S pampas region	2013-2015	2013_2019		Ontario_Canada_Xue_2011_241	5	Xue 2015	2011	2000_2013		Heilongjiang_China_Tian_2011-2015_374	3	Tian 2016	2011-2015	2000_2013		11-states_USA_Dorrance_2012-2013_464	3	Dorrance 2016	2012-2013	2000_2013
Santa_Fe_Argentina_Grijalba_1998_113	1	Grijalba 2014	1998	1989_1999		Ontario_Canada_Xue_2011_242	5	Xue 2015	2011	2000_2013		Heilongjiang_China_Tian_2011-2015_375	3	Tian 2016	2011-2015	2000_2013		11-states_USA_Dorrance_2012-2013_465	3	Dorrance 2016	2012-2013	2000_2013
Santa_Fe_Argentina_Grijalba_1998_114	4	Grijalba 2014	1998	1989_1999		Ontario_Canada_Xue_2011_243	5	Xue 2015	2011	2000_2013		Heilongjiang_China_Tian_2011-2015_376	2	Tian 2016	2011-2015	2000_2013		11-states_USA_Dorrance_2012-2013_466	3	Dorrance 2016	2012-2013	2000_2013
Santa_Fe_Argentina_Grijalba_1998_115	2	Grijalba 2014	1998	1989_1999		Ontario_Canada_Xue_2011_244	5	Xue 2015	2011	2000_2013		Heilongjiang_China_Tian_2011-2015_377	2	Tian 2016	2011-2015	2000_2013		11-states_USA_Dorrance_2012-2013_467	3	Dorrance 2016	2012-2013	2000_2013
Santa_Fe_Argentina_Grijalba_1998_116	2	Grijalba 2014	1998	1989_1999		Ontario_Canada_Xue_2011_245	5	Xue 2015	2011	2000_2013		Heilongjiang_China_Tian_2011-2015_378	3	Tian 2016	2011-2015	2000_2013		11-states_USA_Dorrance_2012-2013_468	3	Dorrance 2016	2012-2013	2000_2013
Santa_Fe_Argentina_Grijalba_1998_117	2	Grijalba 2014	1998	1989_1999		Ontario_Canada_Xue_2011_246	5	Xue 2015	2011	2000_2013		Heilongjiang_China_Tian_2011-2015_379	2	Tian 2016	2011-2015	2000_2013		11-states_USA_Dorrance_2012-2013_469	3	Dorrance 2016	2012-2013	2000_2013
Santa_Fe_Argentina_Grijalba_1998_118	2	Grijalba 2014	1998	1989_1999		Ontario_Canada_Xue_2011_247	5	Xue 2015	2011	2000_2013		Heilongjiang_China_Tian_2011-2015_38	6	Tian 2016	2011-2015	2000_2013		11-states_USA_Dorrance_2012-2013_47	6	Dorrance 2016	2012-2013	2000_2013
Santa_Fe_Argentina_Grijalba_1998_119	2	Grijalba 2014	1998	1989_1999		Ontario_Canada_Xue_2011_248	5	Xue 2015	2011	2000_2013		Heilongjiang_China_Tian_2011-2015_380	2	Tian 2016	2011-2015	2000_2013		11-states_USA_Dorrance_2012-2013_470	4	Dorrance 2016	2012-2013	2000_2013
Santa_Fe_Argentina_Grijalba_1998_120	4	Grijalba 2014	1998	1989_1999		Ontario_Canada_Xue_2011_249	5	Xue 2015	2011	2000_2013		Heilongjiang_China_Tian_2011-2015_381	2	Tian 2016	2011-2015	2000_2013		11-states_USA_Dorrance_2012-2013_471	4	Dorrance 2016	2012-2013	2000_2013
Santa_Fe_Argentina_Grijalba_1998_121	3	Grijalba 2014	1998	1989_1999		Ontario_Canada_Xue_2011_25	2	Xue 2015	2011	2000_2013		Heilongjiang_China_Tian_2011-2015_382	2	Tian 2016	2011-2015	2000_2013		11-states_USA_Dorrance_2012-2013_472	4	Dorrance 2016	2012-2013	2000_2013
Santa_Fe_Argentina_Grijalba_1998_122	5	Grijalba 2014	1998	1989_1999		Ontario_Canada_Xue_2011_250	5	Xue 2015	2011	2000_2013		Heilongjiang_China_Tian_2011-2015_383	2	Tian 2016	2011-2015	2000_2013		11-states_USA_Dorrance_2012-2013_473	4	Dorrance 2016	2012-2013	2000_2013
Santa_Fe_Argentina_Grijalba_1998_123	5	Grijalba 2014	1998	1989_1999		Ontario_Canada_Xue_2011_251	5	Xue 2015	2011	2000_2013		Heilongjiang_China_Tian_2011-2015_384	2	Tian 2016	2011-2015	2000_2013		11-states_USA_Dorrance_2012-2013_474	4	Dorrance 2016	2012-2013	2000_2013
Santa_Fe_Argentina_Grijalba_1999_124	4	Grijalba 2014	1999	1989_1999		Ontario_Canada_Xue_2011_252	5	Xue 2015	2011	2000_2013		Heilongjiang_China_Tian_2011-2015_385	2	Tian 2016	2011-2015	2000_2013		11-states_USA_Dorrance_2012-2013_475	4	Dorrance 2016	2012-2013	2000_2013
Santa_Fe_Argentina_Grijalba_1999_125	3	Grijalba 2014	1999	1989_1999		Ontario_Canada_Xue_2011_26	2	Xue 2015	2011	2000_2013		Heilongjiang_China_Tian_2011-2015_386	1	Tian 2016	2011-2015	2000_2013		11-states_USA_Dorrance_2012-2013_476	4	Dorrance 2016	2012-2013	2000_2013
Santa_Fe_Argentina_Grijalba_1999_126	3	Grijalba 2014	1999	1989_1999		Ontario_Canada_Xue_2011_62	3	Xue 2015	2011	2000_2013		Heilongjiang_China_Tian_2011-2015_387	1	Tian 2016	2011-2015	2000_2013		11-states_USA_Dorrance_2012-2013_477	4	Dorrance 2016	2012-2013	2000_2013
Santa_Fe_Argentina_Grijalba_1999_127	3	Grijalba 2014	1999	1989_1999		Ontario_Canada_Xue_2011_63	3	Xue 2015	2011	2000_2013		Heilongjiang_China_Tian_2011-2015_388	2	Tian 2016	2011-2015	2000_2013		11-states_USA_Dorrance_2012-2013_478	2	Dorrance 2016	2012-2013	2000_2013
Santa_Fe_Argentina_Grijalba_1999_128	3	Grijalba 2014	1999	1989_1999		Ontario_Canada_Xue_2011_64	3	Xue 2015	2011	2000_2013		Heilongjiang_China_Tian_2011-2015_389	2	Tian 2016	2011-2015	2000_2013		11-states_USA_Dorrance_2012-2013_479	2	Dorrance 2016	2012-2013	2000_2013
Santa_Fe_Argentina_Grijalba_1999_129	4	Grijalba 2014	1999	1989_1999		Ontario_Canada_Xue_2011_65	3	Xue 2015	2011	2000_2013		Heilongjiang_China_Tian_2011-2015_39	6	Tian 2016	2011-2015	2000_2013		11-states_USA_Dorrance_2012-2013_48	6	Dorrance 2016	2012-2013	2000_2013
Santa_Fe_Argentina_Grijalba_1999_130	4	Grijalba 2014	1999	1989_1999		Ontario_Canada_Xue_2011_66	3	Xue 2015	2011	2000_2013		Heilongjiang_China_Tian_2011-2015_390	1	Tian 2016	2011-2015	2000_2013		11-states_USA_Dorrance_2012-2013_480	2	Dorrance 2016	2012-2013	2000_2013
Santa_Fe_Argentina_Grijalba_1999_131	2	Grijalba 2014	1999	1989_1999		Ontario_Canada_Xue_2011_67	3	Xue 2015	2011	2000_2013		Heilongjiang_China_Tian_2011-2015_391	1	Tian 2016	2011-2015	2000_2013		11-states_USA_Dorrance_2012-2013_481	2	Dorrance 2016	2012-2013	2000_2013
Santa_Fe_Argentina_Grijalba_1999_132	3	Grijalba 2014	1999	1989_1999		Ontario_Canada_Xue_2011_80	4	Xue 2015	2011	2000_2013		Heilongjiang_China_Tian_2011-2015_392	1	Tian 2016	2011-2015	2000_2013		11-states_USA_Dorrance_2012-2013_482	2	Dorrance 2016	2012-2013	2000_2013
Santa_Fe_Argentina_Grijalba_1999_133	1	Grijalba 2014	1999	1989_1999		Ontario_Canada_Xue_2011_81	4	Xue 2015	2011	2000_2013		Heilongjiang_China_Tian_2011-2015_393	1	Tian 2016	2011-2015	2000_2013		11-states_USA_Dorrance_2012-2013_483	2	Dorrance 2016	2012-2013	2000_2013
Santa_Fe_Argentina_Grijalba_1999_134	3	Grijalba 2014	1999	1989_1999		Ontario_Canada_Xue_2011_82	4	Xue 2015	2011	2000_2013		Heilongjiang_China_Tian_2011-2015_394	1	Tian 2016	2011-2015	2000_2013		11-states_USA_Dorrance_2012-2013_484	2	Dorrance 2016	2012-2013	2000_2013
Santa_Fe_Argentina_Grijalba_1999_135	3	Grijalba 2014	1999	1989_1999		Ontario_Canada_Xue_2011_83	4	Xue 2015	2011	2000_2013		Heilongjiang_China_Tian_2011-2015_395	0	Tian 2016	2011-2015	2000_2013		11-states_USA_Dorrance_2012-2013_485	2	Dorrance 2016	2012-2013	2000_2013
Santa_Fe_Argentina_Grijalba_1999_136	4	Grijalba 2014	1999	1989_1999		Ontario_Canada_Xue_2011_84	4	Xue 2015	2011	2000_2013		Heilongjiang_China_Tian_2011-2015_4	6	Tian 2016	2011-2015	2000_2013		11-states_USA_Dorrance_2012-2013_486	2	Dorrance 2016	2012-2013	2000_2013
Santa_Fe_Argentina_Grijalba_1999_137	6	Grijalba 2014	1999	1989_1999		Ontario_Canada_Xue_2011_85	4	Xue 2015	2011	2000_2013		Heilongjiang_China_Tian_2011-2015_40	6	Tian 2016	2011-2015	2000_2013		11-states_USA_Dorrance_2012-2013_487	2	Dorrance 2016	2012-2013	2000_2013
Santa_Fe_Argentina_Grijalba_1999_138	4	Grijalba 2014	1999	1989_1999		Ontario_Canada_Xue_2011_86	4	Xue 2015	2011	2000_2013		Heilongjiang_China_Tian_2011-2015_41	0	Tian 2016	2011-2015	2000_2013		11-states_USA_Dorrance_2012-2013_488	2	Dorrance 2016	2012-2013	2000_2013
Santa_Fe_Argentina_Grijalba_1999_139	2	Grijalba 2014	1999	1989_1999		Ontario_Canada_Xue_2011_87	4	Xue 2015	2011	2000_2013		Heilongjiang_China_Tian_2011-2015_42	4	Tian 2016	2011-2015	2000_2013		11-states_USA_Dorrance_2012-2013_489	2	Dorrance 2016	2012-2013	2000_2013
Santa_Fe_Argentina_Grijalba_2000_140	1	Grijalba 2014	2000	2000_2012		Ontario_Canada_Xue_2011_88	4	Xue 2015	2011	2000_2013		Heilongjiang_China_Tian_2011-2015_43	4	Tian 2016	2011-2015	2000_2013		11-states_USA_Dorrance_2012-2013_49	6	Dorrance 2016	2012-2013	2000_2013
Santa_Fe_Argentina_Grijalba_2000_141	1	Grijalba 2014	2000	2000_2012		Ontario_Canada_Xue_2011_92	3	Xue 2015	2011	2000_2013		Heilongjiang_China_Tian_2011-2015_44	4	Tian 2016	2011-2015	2000_2013		11-states_USA_Dorrance_2012-2013_490	2	Dorrance 2016	2012-2013	2000_2013
Santa_Fe_Argentina_Grijalba_2000_142	1	Grijalba 2014	2000	2000_2012		Ontario_Canada_Xue_2011_93	3	Xue 2015	2011	2000_2013		Heilongjiang_China_Tian_2011-2015_45	4	Tian 2016	2011-2015	2000_2013		11-states_USA_Dorrance_2012-2013_491	2	Dorrance 2016	2012-2013	2000_2013
Santa_Fe_Argentina_Grijalba_2000_143	1	Grijalba 2014	2000	2000_2012		Ontario_Canada_Xue_2011_94	3	Xue 2015	2011	2000_2013		Heilongjiang_China_Tian_2011-2015_46	4	Tian 2016	2011-2015	2000_2013		11-states_USA_Dorrance_2012-2013_492	3	Dorrance 2016	2012-2013	2000_2013
Santa_Fe_Argentina_Grijalba_2000_144	1	Grijalba 2014	2000	2000_2012		Ontario_Canada_Xue_2011_95	3	Xue 2015	2011	2000_2013		Heilongjiang_China_Tian_2011-2015_47	5	Tian 2016	2011-2015	2000_2013		11-states_USA_Dorrance_2012-2013_493	3	Dorrance 2016	2012-2013	2000_2013
Santa_Fe_Argentina_Grijalba_2000_145	1	Grijalba 2014	2000	2000_2012		Ontario_Canada_Xue_2011_96	3	Xue 2015	2011	2000_2013		Heilongjiang_China_Tian_2011-2015_48	5	Tian 2016	2011-2015	2000_2013		11-states_USA_Dorrance_2012-2013_494	3	Dorrance 2016	2012-2013	2000_2013
Santa_Fe_Argentina_Grijalba_2000_146	1	Grijalba 2014	2000	2000_2012		Ontario_Canada_Xue_2011_97	3	Xue 2015	2011	2000_2013		Heilongjiang_China_Tian_2011-2015_49	5	Tian 2016	2011-2015	2000_2013		11-states_USA_Dorrance_2012-2013_495	3	Dorrance 2016	2012-2013	2000_2013
Santa_Fe_Argentina_Grijalba_2000_179	2	Grijalba 2014	2000	2000_2012		Ontario_Canada_Xue_2011_98	3	Xue 2015	2011	2000_2013		Heilongjiang_China_Tian_2011-2015_5	6	Tian 2016	2011-2015	2000_2013		11-states_USA_Dorrance_2012-2013_496	3	Dorrance 2016	2012-2013	2000_2013
Santa_Fe_Argentina_Grijalba_2000_180	2	Grijalba 2014	2000	2000_2012		Ontario_Canada_Xue_2011_99	3	Xue 2015	2011	2000_2013		Heilongjiang_China_Tian_2011-2015_50	5	Tian 2016	2011-2015	2000_2013		11-states_USA_Dorrance_2012-2013_497	3	Dorrance 2016	2012-2013	2000_2013
Santa_Fe_Argentina_Grijalba_2004_147	1	Grijalba 2014	2004	2000_2012		Ontario_Canada_Xue_2012_10	1	Xue 2015	2012	2000_2013		Heilongjiang_China_Tian_2011-2015_51	6	Tian 2016	2011-2015	2000_2013		11-states_USA_Dorrance_2012-2013_498	3	Dorrance 2016	2012-2013	2000_2013
Santa_Fe_Argentina_Grijalba_2004_148	1	Grijalba 2014	2004	2000_2012		Ontario_Canada_Xue_2012_100	3	Xue 2015	2012	2000_2013		Heilongjiang_China_Tian_2011-2015_52	6	Tian 2016	2011-2015	2000_2013		11-states_USA_Dorrance_2012-2013_499	4	Dorrance 2016	2012-2013	2000_2013
Santa_Fe_Argentina_Grijalba_2004_149	5	Grijalba 2014	2004	2000_2012		Ontario_Canada_Xue_2012_101	3	Xue 2015	2012	2000_2013		Heilongjiang_China_Tian_2011-2015_53	5	Tian 2016	2011-2015	2000_2013		11-states_USA_Dorrance_2012-2013_5	6	Dorrance 2016	2012-2013	2000_2013
Santa_Fe_Argentina_Grijalba_2004_150	5	Grijalba 2014	2004	2000_2012		Ontario_Canada_Xue_2012_102	3	Xue 2015	2012	2000_2013		Heilongjiang_China_Tian_2011-2015_54	6	Tian 2016	2011-2015	2000_2013		11-states_USA_Dorrance_2012-2013_50	6	Dorrance 2016	2012-2013	2000_2013
Santa_Fe_Argentina_Grijalba_2004_181	4	Grijalba 2014	2004	2000_2012		Ontario_Canada_Xue_2012_103	3	Xue 2015	2012	2000_2013		Heilongjiang_China_Tian_2011-2015_55	3	Tian 2016	2011-2015	2000_2013		11-states_USA_Dorrance_2012-2013_500	4	Dorrance 2016	2012-2013	2000_2013
Santa_Fe_Argentina_Grijalba_2004_182	6	Grijalba 2014	2004	2000_2012		Ontario_Canada_Xue_2012_104	3	Xue 2015	2012	2000_2013		Heilongjiang_China_Tian_2011-2015_56	3	Tian 2016	2011-2015	2000_2013		11-states_USA_Dorrance_2012-2013_501	4	Dorrance 2016	2012-2013	2000_2013
Santa_Fe_Argentina_Grijalba_2004_183	6	Grijalba 2014	2004	2000_2012		Ontario_Canada_Xue_2012_105	3	Xue 2015	2012	2000_2013		Heilongjiang_China_Tian_2011-2015_57	4	Tian 2016	2011-2015	2000_2013		11-states_USA_Dorrance_2012-2013_502	4	Dorrance 2016	2012-2013	2000_2013
						Ontario_Canada_Xue_2012_106	3	Xue 2015	2012	2000_2013		Heilongjiang_China_Tian_2011-2015_58	4	Tian 2016	2011-2015	2000_2013		11-states_USA_Dorrance_2012-2013_503	4	Dorrance 2016	2012-2013	2000_2013
						Ontario_Canada_Xue_2012_107	3	Xue 2015	2012	2000_2013		Heilongjiang_China_Tian_2011-2015_59	4	Tian 2016	2011-2015	2000_2013		11-states_USA_Dorrance_2012-2013_504	4	Dorrance 2016	2012-2013	2000_2013
						Ontario_Canada_Xue_2012_11	1	Xue 2015	2012	2000_2013		Heilongjiang_China_Tian_2011-2015_6	7	Tian 2016	2011-2015	2000_2013		11-states_USA_Dorrance_2012-2013_505	3	Dorrance 2016	2012-2013	2000_2013
						Ontario_Canada_Xue_2012_110	3	Xue 2015	2012	2000_2013		Heilongjiang_China_Tian_2011-2015_60	4	Tian 2016	2011-2015	2000_2013		11-states_USA_Dorrance_2012-2013_506	3	Dorrance 2016	2012-2013	2000_2013
						Ontario_Canada_Xue_2012_111	3	Xue 2015	2012	2000_2013		Heilongjiang_China_Tian_2011-2015_61	5	Tian 2016	2011-2015	2000_2013		11-states_USA_Dorrance_2012-2013_507	3	Dorrance 2016	2012-2013	2000_2013
						Ontario_Canada_Xue_2012_112	3	Xue 2015	2012	2000_2013		Heilongjiang_China_Tian_2011-2015_62	5	Tian 2016	2011-2015	2000_2013		11-states_USA_Dorrance_2012-2013_508	3	Dorrance 2016	2012-2013	2000_2013
						Ontario_Canada_Xue_2012_113	3	Xue 2015	2012	2000_2013		Heilongjiang_China_Tian_2011-2015_63	5	Tian 2016	2011-2015	2000_2013		11-states_USA_Dorrance_2012-2013_509	3	Dorrance 2016	2012-2013	2000_2013
						Ontario_Canada_Xue_2012_114	3	Xue 2015	2012	2000_2013		Heilongjiang_China_Tian_2011-2015_64	5	Tian 2016	2011-2015	2000_2013		11-states_USA_Dorrance_2012-2013_51	6	Dorrance 2016	2012-2013	2000_2013
						Ontario_Canada_Xue_2012_115	3	Xue 2015	2012	2000_2013		Heilongjiang_China_Tian_2011-2015_65	5	Tian 2016	2011-2015	2000_2013		11-states_USA_Dorrance_2012-2013_510	3	Dorrance 2016	2012-2013	2000_2013
						Ontario_Canada_Xue_2012_12	1	Xue 2015	2012	2000_2013		Heilongjiang_China_Tian_2011-2015_66	5	Tian 2016	2011-2015	2000_2013		11-states_USA_Dorrance_2012-2013_511	6	Dorrance 2016	2012-2013	2000_2013
						Ontario_Canada_Xue_2012_13	1	Xue 2015	2012	2000_2013		Heilongjiang_China_Tian_2011-2015_67	4	Tian 2016	2011-2015	2000_2013		11-states_USA_Dorrance_2012-2013_512	6	Dorrance 2016	2012-2013	2000_2013
						Ontario_Canada_Xue_2012_131	2	Xue 2015	2012	2000_2013		Heilongjiang_China_Tian_2011-2015_68	4	Tian 2016	2011-2015	2000_2013		11-states_USA_Dorrance_2012-2013_513	6	Dorrance 2016	2012-2013	2000_2013
						Ontario_Canada_Xue_2012_132	2	Xue 2015	2012	2000_2013		Heilongjiang_China_Tian_2011-2015_69	4	Tian 2016	2011-2015	2000_2013		11-states_USA_Dorrance_2012-2013_514	6	Dorrance 2016	2012-2013	2000_2013
						Ontario_Canada_Xue_2012_133	2	Xue 2015	2012	2000_2013		Heilongjiang_China_Tian_2011-2015_7	7	Tian 2016	2011-2015	2000_2013		11-states_USA_Dorrance_2012-2013_515	6	Dorrance 2016	2012-2013	2000_2013
						Ontario_Canada_Xue_2012_134	2	Xue 2015	2012	2000_2013		Heilongjiang_China_Tian_2011-2015_70	4	Tian 2016	2011-2015	2000_2013		11-states_USA_Dorrance_2012-2013_516	6	Dorrance 2016	2012-2013	2000_2013
						Ontario_Canada_Xue_2012_135	2	Xue 2015	2012	2000_2013		Heilongjiang_China_Tian_2011-2015_71	4	Tian 2016	2011-2015	2000_2013		11-states_USA_Dorrance_2012-2013_517	1	Dorrance 2016	2012-2013	2000_2013
						Ontario_Canada_Xue_2012_136	2	Xue 2015	2012	2000_2013		Heilongjiang_China_Tian_2011-2015_72	4	Tian 2016	2011-2015	2000_2013		11-states_USA_Dorrance_2012-2013_518	1	Dorrance 2016	2012-2013	2000_2013
						Ontario_Canada_Xue_2012_137	2	Xue 2015	2012	2000_2013		Heilongjiang_China_Tian_2011-2015_73	4	Tian 2016	2011-2015	2000_2013		11-states_USA_Dorrance_2012-2013_519	1	Dorrance 2016	2012-2013	2000_2013
						Ontario_Canada_Xue_2012_138	2	Xue 2015	2012	2000_2013		Heilongjiang_China_Tian_2011-2015_74	3	Tian 2016	2011-2015	2000_2013		11-states_USA_Dorrance_2012-2013_52	6	Dorrance 2016	2012-2013	2000_2013
						Ontario_Canada_Xue_2012_139	2	Xue 2015	2012	2000_2013		Heilongjiang_China_Tian_2011-2015_75	3	Tian 2016	2011-2015	2000_2013		11-states_USA_Dorrance_2012-2013_520	1	Dorrance 2016	2012-2013	2000_2013
						Ontario_Canada_Xue_2012_14	1	Xue 2015	2012	2000_2013		Heilongjiang_China_Tian_2011-2015_76	3	Tian 2016	2011-2015	2000_2013		11-states_USA_Dorrance_2012-2013_521	1	Dorrance 2016	2012-2013	2000_2013
						Ontario_Canada_Xue_2012_140	2	Xue 2015	2012	2000_2013		Heilongjiang_China_Tian_2011-2015_77	4	Tian 2016	2011-2015	2000_2013		11-states_USA_Dorrance_2012-2013_522	4	Dorrance 2016	2012-2013	2000_2013
						Ontario_Canada_Xue_2012_141	2	Xue 2015	2012	2000_2013		Heilongjiang_China_Tian_2011-2015_78	4	Tian 2016	2011-2015	2000_2013		11-states_USA_Dorrance_2012-2013_523	4	Dorrance 2016	2012-2013	2000_2013
						Ontario_Canada_Xue_2012_142	2	Xue 2015	2012	2000_2013		Heilongjiang_China_Tian_2011-2015_79	4	Tian 2016	2011-2015	2000_2013		11-states_USA_Dorrance_2012-2013_524	4	Dorrance 2016	2012-2013	2000_2013
						Ontario_Canada_Xue_2012_143	2	Xue 2015	2012	2000_2013		Heilongjiang_China_Tian_2011-2015_8	7	Tian 2016	2011-2015	2000_2013		11-states_USA_Dorrance_2012-2013_525	4	Dorrance 2016	2012-2013	2000_2013
						Ontario_Canada_Xue_2012_146	4	Xue 2015	2012	2000_2013		Heilongjiang_China_Tian_2011-2015_80	5	Tian 2016	2011-2015	2000_2013		11-states_USA_Dorrance_2012-2013_526	4	Dorrance 2016	2012-2013	2000_2013
						Ontario_Canada_Xue_2012_15	1	Xue 2015	2012	2000_2013		Heilongjiang_China_Tian_2011-2015_81	5	Tian 2016	2011-2015	2000_2013		11-states_USA_Dorrance_2012-2013_527	6	Dorrance 2016	2012-2013	2000_2013
						Ontario_Canada_Xue_2012_152	4	Xue 2015	2012	2000_2013		Heilongjiang_China_Tian_2011-2015_82	5	Tian 2016	2011-2015	2000_2013		11-states_USA_Dorrance_2012-2013_528	6	Dorrance 2016	2012-2013	2000_2013
						Ontario_Canada_Xue_2012_16	1	Xue 2015	2012	2000_2013		Heilongjiang_China_Tian_2011-2015_83	5	Tian 2016	2011-2015	2000_2013		11-states_USA_Dorrance_2012-2013_529	6	Dorrance 2016	2012-2013	2000_2013
						Ontario_Canada_Xue_2012_17	1	Xue 2015	2012	2000_2013		Heilongjiang_China_Tian_2011-2015_84	5	Tian 2016	2011-2015	2000_2013		11-states_USA_Dorrance_2012-2013_53	6	Dorrance 2016	2012-2013	2000_2013
						Ontario_Canada_Xue_2012_18	1	Xue 2015	2012	2000_2013		Heilongjiang_China_Tian_2011-2015_85	5	Tian 2016	2011-2015	2000_2013		11-states_USA_Dorrance_2012-2013_530	6	Dorrance 2016	2012-2013	2000_2013
						Ontario_Canada_Xue_2012_185	4	Xue 2015	2012	2000_2013		Heilongjiang_China_Tian_2011-2015_86	5	Tian 2016	2011-2015	2000_2013		11-states_USA_Dorrance_2012-2013_531	6	Dorrance 2016	2012-2013	2000_2013
						Ontario_Canada_Xue_2012_186	4	Xue 2015	2012	2000_2013		Heilongjiang_China_Tian_2011-2015_87	5	Tian 2016	2011-2015	2000_2013		11-states_USA_Dorrance_2012-2013_532	6	Dorrance 2016	2012-2013	2000_2013
						Ontario_Canada_Xue_2012_187	4	Xue 2015	2012	2000_2013		Heilongjiang_China_Tian_2011-2015_88	5	Tian 2016	2011-2015	2000_2013		11-states_USA_Dorrance_2012-2013_533	6	Dorrance 2016	2012-2013	2000_2013
						Ontario_Canada_Xue_2012_188	4	Xue 2015	2012	2000_2013		Heilongjiang_China_Tian_2011-2015_89	5	Tian 2016	2011-2015	2000_2013		11-states_USA_Dorrance_2012-2013_534	6	Dorrance 2016	2012-2013	2000_2013
						Ontario_Canada_Xue_2012_189	4	Xue 2015	2012	2000_2013		Heilongjiang_China_Tian_2011-2015_9	7	Tian 2016	2011-2015	2000_2013		11-states_USA_Dorrance_2012-2013_535	6	Dorrance 2016	2012-2013	2000_2013
						Ontario_Canada_Xue_2012_19	1	Xue 2015	2012	2000_2013		Heilongjiang_China_Tian_2011-2015_90	4	Tian 2016	2011-2015	2000_2013		11-states_USA_Dorrance_2012-2013_536	6	Dorrance 2016	2012-2013	2000_2013
						Ontario_Canada_Xue_2012_190	4	Xue 2015	2012	2000_2013		Heilongjiang_China_Tian_2011-2015_91	4	Tian 2016	2011-2015	2000_2013		11-states_USA_Dorrance_2012-2013_537	1	Dorrance 2016	2012-2013	2000_2013
						Ontario_Canada_Xue_2012_191	4	Xue 2015	2012	2000_2013		Heilongjiang_China_Tian_2011-2015_92	4	Tian 2016	2011-2015	2000_2013		11-states_USA_Dorrance_2012-2013_538	1	Dorrance 2016	2012-2013	2000_2013
						Ontario_Canada_Xue_2012_192	4	Xue 2015	2012	2000_2013		Heilongjiang_China_Tian_2011-2015_93	4	Tian 2016	2011-2015	2000_2013		11-states_USA_Dorrance_2012-2013_539	1	Dorrance 2016	2012-2013	2000_2013
						Ontario_Canada_Xue_2012_193	4	Xue 2015	2012	2000_2013		Heilongjiang_China_Tian_2011-2015_94	5	Tian 2016	2011-2015	2000_2013		11-states_USA_Dorrance_2012-2013_54	6	Dorrance 2016	2012-2013	2000_2013
						Ontario_Canada_Xue_2012_194	4	Xue 2015	2012	2000_2013		Heilongjiang_China_Tian_2011-2015_95	3	Tian 2016	2011-2015	2000_2013		11-states_USA_Dorrance_2012-2013_540	1	Dorrance 2016	2012-2013	2000_2013
						Ontario_Canada_Xue_2012_195	4	Xue 2015	2012	2000_2013		Heilongjiang_China_Tian_2011-2015_96	3	Tian 2016	2011-2015	2000_2013		11-states_USA_Dorrance_2012-2013_541	0	Dorrance 2016	2012-2013	2000_2013
						Ontario_Canada_Xue_2012_196	4	Xue 2015	2012	2000_2013		Heilongjiang_China_Tian_2011-2015_97	3	Tian 2016	2011-2015	2000_2013		11-states_USA_Dorrance_2012-2013_542	0	Dorrance 2016	2012-2013	2000_2013
						Ontario_Canada_Xue_2012_2	1	Xue 2015	2012	2000_2013		Heilongjiang_China_Tian_2011-2015_98	3	Tian 2016	2011-2015	2000_2013		11-states_USA_Dorrance_2012-2013_543	0	Dorrance 2016	2012-2013	2000_2013
						Ontario_Canada_Xue_2012_20	1	Xue 2015	2012	2000_2013		Heilongjiang_China_Tian_2011-2015_99	3	Tian 2016	2011-2015	2000_2013		11-states_USA_Dorrance_2012-2013_544	0	Dorrance 2016	2012-2013	2000_2013
						Ontario_Canada_Xue_2012_201	3	Xue 2015	2012	2000_2013		Heilongjiang_China_Xiuhong_1990-1999_1	1	Xiuhong 2003	1990-1999	1990_1999		11-states_USA_Dorrance_2012-2013_545	2	Dorrance 2016	2012-2013	2000_2013
						Ontario_Canada_Xue_2012_202	3	Xue 2015	2012	2000_2013		Heilongjiang_China_Xiuhong_1990-1999_10	2	Xiuhong 2003	1990-1999	1990_1999		11-states_USA_Dorrance_2012-2013_546	2	Dorrance 2016	2012-2013	2000_2013
						Ontario_Canada_Xue_2012_203	3	Xue 2015	2012	2000_2013		Heilongjiang_China_Xiuhong_1990-1999_11	4	Xiuhong 2003	1990-1999	1990_1999		11-states_USA_Dorrance_2012-2013_547	2	Dorrance 2016	2012-2013	2000_2013
						Ontario_Canada_Xue_2012_204	3	Xue 2015	2012	2000_2013		Heilongjiang_China_Xiuhong_1990-1999_12	2	Xiuhong 2003	1990-1999	1990_1999		11-states_USA_Dorrance_2012-2013_548	2	Dorrance 2016	2012-2013	2000_2013
						Ontario_Canada_Xue_2012_205	3	Xue 2015	2012	2000_2013		Heilongjiang_China_Xiuhong_1990-1999_13	2	Xiuhong 2003	1990-1999	1990_1999		11-states_USA_Dorrance_2012-2013_549	3	Dorrance 2016	2012-2013	2000_2013
						Ontario_Canada_Xue_2012_206	3	Xue 2015	2012	2000_2013		Heilongjiang_China_Xiuhong_1990-1999_14	2	Xiuhong 2003	1990-1999	1990_1999		11-states_USA_Dorrance_2012-2013_55	6	Dorrance 2016	2012-2013	2000_2013
						Ontario_Canada_Xue_2012_207	3	Xue 2015	2012	2000_2013		Heilongjiang_China_Xiuhong_1990-1999_15	2	Xiuhong 2003	1990-1999	1990_1999		11-states_USA_Dorrance_2012-2013_550	3	Dorrance 2016	2012-2013	2000_2013
						Ontario_Canada_Xue_2012_208	3	Xue 2015	2012	2000_2013		Heilongjiang_China_Xiuhong_1990-1999_16	2	Xiuhong 2003	1990-1999	1990_1999		11-states_USA_Dorrance_2012-2013_551	3	Dorrance 2016	2012-2013	2000_2013
						Ontario_Canada_Xue_2012_209	3	Xue 2015	2012	2000_2013		Heilongjiang_China_Xiuhong_1990-1999_17	2	Xiuhong 2003	1990-1999	1990_1999		11-states_USA_Dorrance_2012-2013_552	3	Dorrance 2016	2012-2013	2000_2013
						Ontario_Canada_Xue_2012_21	1	Xue 2015	2012	2000_2013		Heilongjiang_China_Xiuhong_1990-1999_18	2	Xiuhong 2003	1990-1999	1990_1999		11-states_USA_Dorrance_2012-2013_553	3	Dorrance 2016	2012-2013	2000_2013
						Ontario_Canada_Xue_2012_210	3	Xue 2015	2012	2000_2013		Heilongjiang_China_Xiuhong_1990-1999_19	2	Xiuhong 2003	1990-1999	1990_1999		11-states_USA_Dorrance_2012-2013_554	3	Dorrance 2016	2012-2013	2000_2013
						Ontario_Canada_Xue_2012_211	4	Xue 2015	2012	2000_2013		Heilongjiang_China_Xiuhong_1990-1999_2	1	Xiuhong 2003	1990-1999	1990_1999		11-states_USA_Dorrance_2012-2013_555	3	Dorrance 2016	2012-2013	2000_2013
						Ontario_Canada_Xue_2012_212	4	Xue 2015	2012	2000_2013		Heilongjiang_China_Xiuhong_1990-1999_20	5	Xiuhong 2003	1990-1999	1990_1999		11-states_USA_Dorrance_2012-2013_556	3	Dorrance 2016	2012-2013	2000_2013
						Ontario_Canada_Xue_2012_213	4	Xue 2015	2012	2000_2013		Heilongjiang_China_Xiuhong_1990-1999_21	5	Xiuhong 2003	1990-1999	1990_1999		11-states_USA_Dorrance_2012-2013_557	4	Dorrance 2016	2012-2013	2000_2013
						Ontario_Canada_Xue_2012_227	5	Xue 2015	2012	2000_2013		Heilongjiang_China_Xiuhong_1990-1999_22	5	Xiuhong 2003	1990-1999	1990_1999		11-states_USA_Dorrance_2012-2013_558	4	Dorrance 2016	2012-2013	2000_2013
						Ontario_Canada_Xue_2012_229	2	Xue 2015	2012	2000_2013		Heilongjiang_China_Xiuhong_1990-1999_23	5	Xiuhong 2003	1990-1999	1990_1999		11-states_USA_Dorrance_2012-2013_559	4	Dorrance 2016	2012-2013	2000_2013
						Ontario_Canada_Xue_2012_27	2	Xue 2015	2012	2000_2013		Heilongjiang_China_Xiuhong_1990-1999_24	6	Xiuhong 2003	1990-1999	1990_1999		11-states_USA_Dorrance_2012-2013_56	6	Dorrance 2016	2012-2013	2000_2013
						Ontario_Canada_Xue_2012_28	2	Xue 2015	2012	2000_2013		Heilongjiang_China_Xiuhong_1990-1999_25	6	Xiuhong 2003	1990-1999	1990_1999		11-states_USA_Dorrance_2012-2013_560	4	Dorrance 2016	2012-2013	2000_2013
						Ontario_Canada_Xue_2012_29	2	Xue 2015	2012	2000_2013		Heilongjiang_China_Xiuhong_1990-1999_26	4	Xiuhong 2003	1990-1999	1990_1999		11-states_USA_Dorrance_2012-2013_561	6	Dorrance 2016	2012-2013	2000_2013
						Ontario_Canada_Xue_2012_3	1	Xue 2015	2012	2000_2013		Heilongjiang_China_Xiuhong_1990-1999_27	4	Xiuhong 2003	1990-1999	1990_1999		11-states_USA_Dorrance_2012-2013_562	6	Dorrance 2016	2012-2013	2000_2013
						Ontario_Canada_Xue_2012_30	2	Xue 2015	2012	2000_2013		Heilongjiang_China_Xiuhong_1990-1999_28	5	Xiuhong 2003	1990-1999	1990_1999		11-states_USA_Dorrance_2012-2013_563	6	Dorrance 2016	2012-2013	2000_2013
						Ontario_Canada_Xue_2012_31	2	Xue 2015	2012	2000_2013		Heilongjiang_China_Xiuhong_1990-1999_29	5	Xiuhong 2003	1990-1999	1990_1999		11-states_USA_Dorrance_2012-2013_564	6	Dorrance 2016	2012-2013	2000_2013
						Ontario_Canada_Xue_2012_32	2	Xue 2015	2012	2000_2013		Heilongjiang_China_Xiuhong_1990-1999_3	1	Xiuhong 2003	1990-1999	1990_1999		11-states_USA_Dorrance_2012-2013_565	2	Dorrance 2016	2012-2013	2000_2013
						Ontario_Canada_Xue_2012_33	2	Xue 2015	2012	2000_2013		Heilongjiang_China_Xiuhong_1990-1999_30	4	Xiuhong 2003	1990-1999	1990_1999		11-states_USA_Dorrance_2012-2013_566	2	Dorrance 2016	2012-2013	2000_2013
						Ontario_Canada_Xue_2012_34	2	Xue 2015	2012	2000_2013		Heilongjiang_China_Xiuhong_1990-1999_31	4	Xiuhong 2003	1990-1999	1990_1999		11-states_USA_Dorrance_2012-2013_567	2	Dorrance 2016	2012-2013	2000_2013
						Ontario_Canada_Xue_2012_35	2	Xue 2015	2012	2000_2013		Heilongjiang_China_Xiuhong_1990-1999_32	4	Xiuhong 2003	1990-1999	1990_1999		11-states_USA_Dorrance_2012-2013_568	2	Dorrance 2016	2012-2013	2000_2013
						Ontario_Canada_Xue_2012_36	2	Xue 2015	2012	2000_2013		Heilongjiang_China_Xiuhong_1990-1999_33	3	Xiuhong 2003	1990-1999	1990_1999		11-states_USA_Dorrance_2012-2013_569	2	Dorrance 2016	2012-2013	2000_2013
						Ontario_Canada_Xue_2012_37	2	Xue 2015	2012	2000_2013		Heilongjiang_China_Xiuhong_1990-1999_34	3	Xiuhong 2003	1990-1999	1990_1999		11-states_USA_Dorrance_2012-2013_57	6	Dorrance 2016	2012-2013	2000_2013
						Ontario_Canada_Xue_2012_38	2	Xue 2015	2012	2000_2013		Heilongjiang_China_Xiuhong_1990-1999_35	5	Xiuhong 2003	1990-1999	1990_1999		11-states_USA_Dorrance_2012-2013_570	2	Dorrance 2016	2012-2013	2000_2013
						Ontario_Canada_Xue_2012_39	2	Xue 2015	2012	2000_2013		Heilongjiang_China_Xiuhong_1990-1999_36	5	Xiuhong 2003	1990-1999	1990_1999		11-states_USA_Dorrance_2012-2013_571	2	Dorrance 2016	2012-2013	2000_2013
						Ontario_Canada_Xue_2012_4	1	Xue 2015	2012	2000_2013		Heilongjiang_China_Xiuhong_1990-1999_37	2	Xiuhong 2003	1990-1999	1990_1999		11-states_USA_Dorrance_2012-2013_572	2	Dorrance 2016	2012-2013	2000_2013
						Ontario_Canada_Xue_2012_40	2	Xue 2015	2012	2000_2013		Heilongjiang_China_Xiuhong_1990-1999_38	2	Xiuhong 2003	1990-1999	1990_1999		11-states_USA_Dorrance_2012-2013_573	2	Dorrance 2016	2012-2013	2000_2013
						Ontario_Canada_Xue_2012_41	2	Xue 2015	2012	2000_2013		Heilongjiang_China_Xiuhong_1990-1999_39	5	Xiuhong 2003	1990-1999	1990_1999		11-states_USA_Dorrance_2012-2013_574	4	Dorrance 2016	2012-2013	2000_2013
						Ontario_Canada_Xue_2012_42	2	Xue 2015	2012	2000_2013		Heilongjiang_China_Xiuhong_1990-1999_4	1	Xiuhong 2003	1990-1999	1990_1999		11-states_USA_Dorrance_2012-2013_575	4	Dorrance 2016	2012-2013	2000_2013
						Ontario_Canada_Xue_2012_43	2	Xue 2015	2012	2000_2013		Heilongjiang_China_Xiuhong_1990-1999_40	1	Xiuhong 2003	1990-1999	1990_1999		11-states_USA_Dorrance_2012-2013_576	4	Dorrance 2016	2012-2013	2000_2013
						Ontario_Canada_Xue_2012_44	2	Xue 2015	2012	2000_2013		Heilongjiang_China_Xiuhong_1990-1999_41	1	Xiuhong 2003	1990-1999	1990_1999		11-states_USA_Dorrance_2012-2013_577	1	Dorrance 2016	2012-2013	2000_2013
						Ontario_Canada_Xue_2012_45	2	Xue 2015	2012	2000_2013		Heilongjiang_China_Xiuhong_1990-1999_42	1	Xiuhong 2003	1990-1999	1990_1999		11-states_USA_Dorrance_2012-2013_578	1	Dorrance 2016	2012-2013	2000_2013
						Ontario_Canada_Xue_2012_46	2	Xue 2015	2012	2000_2013		Heilongjiang_China_Xiuhong_1990-1999_5	1	Xiuhong 2003	1990-1999	1990_1999		11-states_USA_Dorrance_2012-2013_579	1	Dorrance 2016	2012-2013	2000_2013
						Ontario_Canada_Xue_2012_47	2	Xue 2015	2012	2000_2013		Heilongjiang_China_Xiuhong_1990-1999_6	1	Xiuhong 2003	1990-1999	1990_1999		11-states_USA_Dorrance_2012-2013_58	6	Dorrance 2016	2012-2013	2000_2013
						Ontario_Canada_Xue_2012_48	2	Xue 2015	2012	2000_2013		Heilongjiang_China_Xiuhong_1990-1999_7	1	Xiuhong 2003	1990-1999	1990_1999		11-states_USA_Dorrance_2012-2013_580	5	Dorrance 2016	2012-2013	2000_2013
						Ontario_Canada_Xue_2012_49	2	Xue 2015	2012	2000_2013		Heilongjiang_China_Xiuhong_1990-1999_8	1	Xiuhong 2003	1990-1999	1990_1999		11-states_USA_Dorrance_2012-2013_581	5	Dorrance 2016	2012-2013	2000_2013
						Ontario_Canada_Xue_2012_5	1	Xue 2015	2012	2000_2013		Heilongjiang_China_Xiuhong_1990-1999_9	2	Xiuhong 2003	1990-1999	1990_1999		11-states_USA_Dorrance_2012-2013_582	5	Dorrance 2016	2012-2013	2000_2013
						Ontario_Canada_Xue_2012_50	2	Xue 2015	2012	2000_2013		Heilongjiang_China_Zhang_2005_1	1	Zhang 2010	2005	2000_2013		11-states_USA_Dorrance_2012-2013_583	6	Dorrance 2016	2012-2013	2000_2013
						Ontario_Canada_Xue_2012_6	1	Xue 2015	2012	2000_2013		Heilongjiang_China_Zhang_2005_10	1	Zhang 2010	2005	2000_2013		11-states_USA_Dorrance_2012-2013_584	6	Dorrance 2016	2012-2013	2000_2013
						Ontario_Canada_Xue_2012_68	3	Xue 2015	2012	2000_2013		Heilongjiang_China_Zhang_2005_11	1	Zhang 2010	2005	2000_2013		11-states_USA_Dorrance_2012-2013_585	6	Dorrance 2016	2012-2013	2000_2013
						Ontario_Canada_Xue_2012_69	3	Xue 2015	2012	2000_2013		Heilongjiang_China_Zhang_2005_12	1	Zhang 2010	2005	2000_2013		11-states_USA_Dorrance_2012-2013_586	7	Dorrance 2016	2012-2013	2000_2013
						Ontario_Canada_Xue_2012_7	1	Xue 2015	2012	2000_2013		Heilongjiang_China_Zhang_2005_2	1	Zhang 2010	2005	2000_2013		11-states_USA_Dorrance_2012-2013_587	7	Dorrance 2016	2012-2013	2000_2013
						Ontario_Canada_Xue_2012_70	3	Xue 2015	2012	2000_2013		Heilongjiang_China_Zhang_2005_3	1	Zhang 2010	2005	2000_2013		11-states_USA_Dorrance_2012-2013_588	7	Dorrance 2016	2012-2013	2000_2013
						Ontario_Canada_Xue_2012_71	3	Xue 2015	2012	2000_2013		Heilongjiang_China_Zhang_2005_4	1	Zhang 2010	2005	2000_2013		11-states_USA_Dorrance_2012-2013_589	7	Dorrance 2016	2012-2013	2000_2013
						Ontario_Canada_Xue_2012_72	3	Xue 2015	2012	2000_2013		Heilongjiang_China_Zhang_2005_5	1	Zhang 2010	2005	2000_2013		11-states_USA_Dorrance_2012-2013_59	6	Dorrance 2016	2012-2013	2000_2013
						Ontario_Canada_Xue_2012_73	3	Xue 2015	2012	2000_2013		Heilongjiang_China_Zhang_2005_59	2	Zhang 2010	2005	2000_2013		11-states_USA_Dorrance_2012-2013_590	7	Dorrance 2016	2012-2013	2000_2013
						Ontario_Canada_Xue_2012_74	3	Xue 2015	2012	2000_2013		Heilongjiang_China_Zhang_2005_6	1	Zhang 2010	2005	2000_2013		11-states_USA_Dorrance_2012-2013_591	7	Dorrance 2016	2012-2013	2000_2013
						Ontario_Canada_Xue_2012_75	3	Xue 2015	2012	2000_2013		Heilongjiang_China_Zhang_2005_60	2	Zhang 2010	2005	2000_2013		11-states_USA_Dorrance_2012-2013_592	6	Dorrance 2016	2012-2013	2000_2013
						Ontario_Canada_Xue_2012_76	3	Xue 2015	2012	2000_2013		Heilongjiang_China_Zhang_2005_68	4	Zhang 2010	2005	2000_2013		11-states_USA_Dorrance_2012-2013_593	6	Dorrance 2016	2012-2013	2000_2013
						Ontario_Canada_Xue_2012_77	3	Xue 2015	2012	2000_2013		Heilongjiang_China_Zhang_2005_7	1	Zhang 2010	2005	2000_2013		11-states_USA_Dorrance_2012-2013_594	6	Dorrance 2016	2012-2013	2000_2013
						Ontario_Canada_Xue_2012_8	1	Xue 2015	2012	2000_2013		Heilongjiang_China_Zhang_2005_71	3	Zhang 2010	2005	2000_2013		11-states_USA_Dorrance_2012-2013_595	2	Dorrance 2016	2012-2013	2000_2013
						Ontario_Canada_Xue_2012_89	4	Xue 2015	2012	2000_2013		Heilongjiang_China_Zhang_2005_73	2	Zhang 2010	2005	2000_2013		11-states_USA_Dorrance_2012-2013_596	2	Dorrance 2016	2012-2013	2000_2013
						Ontario_Canada_Xue_2012_9	1	Xue 2015	2012	2000_2013		Heilongjiang_China_Zhang_2005_76	3	Zhang 2010	2005	2000_2013		11-states_USA_Dorrance_2012-2013_597	1	Dorrance 2016	2012-2013	2000_2013
						Ontario_Canada_Xue_2012_90	4	Xue 2015	2012	2000_2013		Heilongjiang_China_Zhang_2005_77	3	Zhang 2010	2005	2000_2013		11-states_USA_Dorrance_2012-2013_598	1	Dorrance 2016	2012-2013	2000_2013
						Ontario_Canada_Xue_2012_91	4	Xue 2015	2012	2000_2013		Heilongjiang_China_Zhang_2005_8	1	Zhang 2010	2005	2000_2013		11-states_USA_Dorrance_2012-2013_599	3	Dorrance 2016	2012-2013	2000_2013
						Quebec_Canada_Tremblay_2016-2019_1	1	Tremblay 2021	2016-2019	2014_2019		Heilongjiang_China_Zhang_2005_9	1	Zhang 2010	2005	2000_2013		11-states_USA_Dorrance_2012-2013_6	6	Dorrance 2016	2012-2013	2000_2013
						Quebec_Canada_Tremblay_2016-2019_11	3	Tremblay 2021	2016-2019	2014_2019		Heilongjiang_China_Zhang_2006_13	1	Zhang 2010	2006	2000_2013		11-states_USA_Dorrance_2012-2013_60	6	Dorrance 2016	2012-2013	2000_2013
						Quebec_Canada_Tremblay_2016-2019_119	7	Tremblay 2021	2016-2019	2014_2019		Heilongjiang_China_Zhang_2006_14	1	Zhang 2010	2006	2000_2013		11-states_USA_Dorrance_2012-2013_600	3	Dorrance 2016	2012-2013	2000_2013
						Quebec_Canada_Tremblay_2016-2019_121	6	Tremblay 2021	2016-2019	2014_2019		Heilongjiang_China_Zhang_2006_15	1	Zhang 2010	2006	2000_2013		11-states_USA_Dorrance_2012-2013_601	0	Dorrance 2016	2012-2013	2000_2013
						Quebec_Canada_Tremblay_2016-2019_122	6	Tremblay 2021	2016-2019	2014_2019		Heilongjiang_China_Zhang_2006_16	1	Zhang 2010	2006	2000_2013		11-states_USA_Dorrance_2012-2013_602	0	Dorrance 2016	2012-2013	2000_2013
						Quebec_Canada_Tremblay_2016-2019_123	4	Tremblay 2021	2016-2019	2014_2019		Heilongjiang_China_Zhang_2006_17	1	Zhang 2010	2006	2000_2013		11-states_USA_Dorrance_2012-2013_603	1	Dorrance 2016	2012-2013	2000_2013
						Quebec_Canada_Tremblay_2016-2019_124	4	Tremblay 2021	2016-2019	2014_2019		Heilongjiang_China_Zhang_2006_18	1	Zhang 2010	2006	2000_2013		11-states_USA_Dorrance_2012-2013_604	1	Dorrance 2016	2012-2013	2000_2013
						Quebec_Canada_Tremblay_2016-2019_134	4	Tremblay 2021	2016-2019	2014_2019		Heilongjiang_China_Zhang_2006_19	1	Zhang 2010	2006	2000_2013		11-states_USA_Dorrance_2012-2013_605	1	Dorrance 2016	2012-2013	2000_2013
						Quebec_Canada_Tremblay_2016-2019_135	3	Tremblay 2021	2016-2019	2014_2019		Heilongjiang_China_Zhang_2006_20	1	Zhang 2010	2006	2000_2013		11-states_USA_Dorrance_2012-2013_606	1	Dorrance 2016	2012-2013	2000_2013
						Quebec_Canada_Tremblay_2016-2019_141	2	Tremblay 2021	2016-2019	2014_2019		Heilongjiang_China_Zhang_2006_21	1	Zhang 2010	2006	2000_2013		11-states_USA_Dorrance_2012-2013_607	2	Dorrance 2016	2012-2013	2000_2013
						Quebec_Canada_Tremblay_2016-2019_142	2	Tremblay 2021	2016-2019	2014_2019		Heilongjiang_China_Zhang_2006_22	1	Zhang 2010	2006	2000_2013		11-states_USA_Dorrance_2012-2013_608	2	Dorrance 2016	2012-2013	2000_2013
						Quebec_Canada_Tremblay_2016-2019_143	2	Tremblay 2021	2016-2019	2014_2019		Heilongjiang_China_Zhang_2006_23	1	Zhang 2010	2006	2000_2013		11-states_USA_Dorrance_2012-2013_609	4	Dorrance 2016	2012-2013	2000_2013
						Quebec_Canada_Tremblay_2016-2019_144	2	Tremblay 2021	2016-2019	2014_2019		Heilongjiang_China_Zhang_2006_24	1	Zhang 2010	2006	2000_2013		11-states_USA_Dorrance_2012-2013_61	6	Dorrance 2016	2012-2013	2000_2013
						Quebec_Canada_Tremblay_2016-2019_145	2	Tremblay 2021	2016-2019	2014_2019		Heilongjiang_China_Zhang_2006_25	1	Zhang 2010	2006	2000_2013		11-states_USA_Dorrance_2012-2013_610	4	Dorrance 2016	2012-2013	2000_2013
						Quebec_Canada_Tremblay_2016-2019_146	2	Tremblay 2021	2016-2019	2014_2019		Heilongjiang_China_Zhang_2006_26	1	Zhang 2010	2006	2000_2013		11-states_USA_Dorrance_2012-2013_611	4	Dorrance 2016	2012-2013	2000_2013
						Quebec_Canada_Tremblay_2016-2019_147	2	Tremblay 2021	2016-2019	2014_2019		Heilongjiang_China_Zhang_2006_27	1	Zhang 2010	2006	2000_2013		11-states_USA_Dorrance_2012-2013_612	4	Dorrance 2016	2012-2013	2000_2013
						Quebec_Canada_Tremblay_2016-2019_148	2	Tremblay 2021	2016-2019	2014_2019		Heilongjiang_China_Zhang_2006_28	1	Zhang 2010	2006	2000_2013		11-states_USA_Dorrance_2012-2013_613	2	Dorrance 2016	2012-2013	2000_2013
						Quebec_Canada_Tremblay_2016-2019_158	3	Tremblay 2021	2016-2019	2014_2019		Heilongjiang_China_Zhang_2006_29	1	Zhang 2010	2006	2000_2013		11-states_USA_Dorrance_2012-2013_614	2	Dorrance 2016	2012-2013	2000_2013
						Quebec_Canada_Tremblay_2016-2019_159	3	Tremblay 2021	2016-2019	2014_2019		Heilongjiang_China_Zhang_2006_30	1	Zhang 2010	2006	2000_2013		11-states_USA_Dorrance_2012-2013_615	3	Dorrance 2016	2012-2013	2000_2013
						Quebec_Canada_Tremblay_2016-2019_160	3	Tremblay 2021	2016-2019	2014_2019		Heilongjiang_China_Zhang_2006_31	1	Zhang 2010	2006	2000_2013		11-states_USA_Dorrance_2012-2013_616	3	Dorrance 2016	2012-2013	2000_2013
						Quebec_Canada_Tremblay_2016-2019_161	3	Tremblay 2021	2016-2019	2014_2019		Heilongjiang_China_Zhang_2006_32	1	Zhang 2010	2006	2000_2013		11-states_USA_Dorrance_2012-2013_617	4	Dorrance 2016	2012-2013	2000_2013
						Quebec_Canada_Tremblay_2016-2019_162	3	Tremblay 2021	2016-2019	2014_2019		Heilongjiang_China_Zhang_2006_33	1	Zhang 2010	2006	2000_2013		11-states_USA_Dorrance_2012-2013_618	4	Dorrance 2016	2012-2013	2000_2013
						Quebec_Canada_Tremblay_2016-2019_163	3	Tremblay 2021	2016-2019	2014_2019		Heilongjiang_China_Zhang_2006_34	1	Zhang 2010	2006	2000_2013		11-states_USA_Dorrance_2012-2013_619	3	Dorrance 2016	2012-2013	2000_2013
						Quebec_Canada_Tremblay_2016-2019_164	3	Tremblay 2021	2016-2019	2014_2019		Heilongjiang_China_Zhang_2006_61	2	Zhang 2010	2006	2000_2013		11-states_USA_Dorrance_2012-2013_62	6	Dorrance 2016	2012-2013	2000_2013
						Quebec_Canada_Tremblay_2016-2019_165	3	Tremblay 2021	2016-2019	2014_2019		Heilongjiang_China_Zhang_2006_62	2	Zhang 2010	2006	2000_2013		11-states_USA_Dorrance_2012-2013_620	3	Dorrance 2016	2012-2013	2000_2013
						Quebec_Canada_Tremblay_2016-2019_166	3	Tremblay 2021	2016-2019	2014_2019		Heilongjiang_China_Zhang_2006_63	2	Zhang 2010	2006	2000_2013		11-states_USA_Dorrance_2012-2013_621	3	Dorrance 2016	2012-2013	2000_2013
						Quebec_Canada_Tremblay_2016-2019_167	3	Tremblay 2021	2016-2019	2014_2019		Heilongjiang_China_Zhang_2006_64	2	Zhang 2010	2006	2000_2013		11-states_USA_Dorrance_2012-2013_622	3	Dorrance 2016	2012-2013	2000_2013
						Quebec_Canada_Tremblay_2016-2019_168	3	Tremblay 2021	2016-2019	2014_2019		Heilongjiang_China_Zhang_2006_66	3	Zhang 2010	2006	2000_2013		11-states_USA_Dorrance_2012-2013_623	4	Dorrance 2016	2012-2013	2000_2013
						Quebec_Canada_Tremblay_2016-2019_169	3	Tremblay 2021	2016-2019	2014_2019		Heilongjiang_China_Zhang_2006_69	4	Zhang 2010	2006	2000_2013		11-states_USA_Dorrance_2012-2013_624	4	Dorrance 2016	2012-2013	2000_2013
						Quebec_Canada_Tremblay_2016-2019_17	4	Tremblay 2021	2016-2019	2014_2019		Heilongjiang_China_Zhang_2006_78	3	Zhang 2010	2006	2000_2013		11-states_USA_Dorrance_2012-2013_625	5	Dorrance 2016	2012-2013	2000_2013
						Quebec_Canada_Tremblay_2016-2019_170	3	Tremblay 2021	2016-2019	2014_2019		Heilongjiang_China_Zhang_2006_79	2	Zhang 2010	2006	2000_2013		11-states_USA_Dorrance_2012-2013_626	5	Dorrance 2016	2012-2013	2000_2013
						Quebec_Canada_Tremblay_2016-2019_171	3	Tremblay 2021	2016-2019	2014_2019		Heilongjiang_China_Zhang_2006_80	2	Zhang 2010	2006	2000_2013		11-states_USA_Dorrance_2012-2013_627	5	Dorrance 2016	2012-2013	2000_2013
						Quebec_Canada_Tremblay_2016-2019_172	3	Tremblay 2021	2016-2019	2014_2019		Heilongjiang_China_Zhang_2007_35	1	Zhang 2010	2007	2000_2013		11-states_USA_Dorrance_2012-2013_628	5	Dorrance 2016	2012-2013	2000_2013
						Quebec_Canada_Tremblay_2016-2019_173	3	Tremblay 2021	2016-2019	2014_2019		Heilongjiang_China_Zhang_2007_36	1	Zhang 2010	2007	2000_2013		11-states_USA_Dorrance_2012-2013_629	4	Dorrance 2016	2012-2013	2000_2013
						Quebec_Canada_Tremblay_2016-2019_174	3	Tremblay 2021	2016-2019	2014_2019		Heilongjiang_China_Zhang_2007_37	1	Zhang 2010	2007	2000_2013		11-states_USA_Dorrance_2012-2013_63	6	Dorrance 2016	2012-2013	2000_2013
						Quebec_Canada_Tremblay_2016-2019_175	3	Tremblay 2021	2016-2019	2014_2019		Heilongjiang_China_Zhang_2007_38	1	Zhang 2010	2007	2000_2013		11-states_USA_Dorrance_2012-2013_630	4	Dorrance 2016	2012-2013	2000_2013
						Quebec_Canada_Tremblay_2016-2019_176	3	Tremblay 2021	2016-2019	2014_2019		Heilongjiang_China_Zhang_2007_39	1	Zhang 2010	2007	2000_2013		11-states_USA_Dorrance_2012-2013_631	1	Dorrance 2016	2012-2013	2000_2013
						Quebec_Canada_Tremblay_2016-2019_177	3	Tremblay 2021	2016-2019	2014_2019		Heilongjiang_China_Zhang_2007_40	1	Zhang 2010	2007	2000_2013		11-states_USA_Dorrance_2012-2013_632	1	Dorrance 2016	2012-2013	2000_2013
						Quebec_Canada_Tremblay_2016-2019_178	3	Tremblay 2021	2016-2019	2014_2019		Heilongjiang_China_Zhang_2007_41	1	Zhang 2010	2007	2000_2013		11-states_USA_Dorrance_2012-2013_633	1	Dorrance 2016	2012-2013	2000_2013
						Quebec_Canada_Tremblay_2016-2019_179	3	Tremblay 2021	2016-2019	2014_2019		Heilongjiang_China_Zhang_2007_42	1	Zhang 2010	2007	2000_2013		11-states_USA_Dorrance_2012-2013_634	1	Dorrance 2016	2012-2013	2000_2013
						Quebec_Canada_Tremblay_2016-2019_180	3	Tremblay 2021	2016-2019	2014_2019		Heilongjiang_China_Zhang_2007_43	1	Zhang 2010	2007	2000_2013		11-states_USA_Dorrance_2012-2013_635	2	Dorrance 2016	2012-2013	2000_2013
						Quebec_Canada_Tremblay_2016-2019_181	3	Tremblay 2021	2016-2019	2014_2019		Heilongjiang_China_Zhang_2007_44	1	Zhang 2010	2007	2000_2013		11-states_USA_Dorrance_2012-2013_636	2	Dorrance 2016	2012-2013	2000_2013
						Quebec_Canada_Tremblay_2016-2019_182	3	Tremblay 2021	2016-2019	2014_2019		Heilongjiang_China_Zhang_2007_45	1	Zhang 2010	2007	2000_2013		11-states_USA_Dorrance_2012-2013_637	2	Dorrance 2016	2012-2013	2000_2013
						Quebec_Canada_Tremblay_2016-2019_183	3	Tremblay 2021	2016-2019	2014_2019		Heilongjiang_China_Zhang_2007_46	1	Zhang 2010	2007	2000_2013		11-states_USA_Dorrance_2012-2013_638	2	Dorrance 2016	2012-2013	2000_2013
						Quebec_Canada_Tremblay_2016-2019_184	3	Tremblay 2021	2016-2019	2014_2019		Heilongjiang_China_Zhang_2007_47	1	Zhang 2010	2007	2000_2013		11-states_USA_Dorrance_2012-2013_639	3	Dorrance 2016	2012-2013	2000_2013
						Quebec_Canada_Tremblay_2016-2019_19	5	Tremblay 2021	2016-2019	2014_2019		Heilongjiang_China_Zhang_2007_48	1	Zhang 2010	2007	2000_2013		11-states_USA_Dorrance_2012-2013_64	6	Dorrance 2016	2012-2013	2000_2013
						Quebec_Canada_Tremblay_2016-2019_2	1	Tremblay 2021	2016-2019	2014_2019		Heilongjiang_China_Zhang_2007_49	1	Zhang 2010	2007	2000_2013		11-states_USA_Dorrance_2012-2013_640	3	Dorrance 2016	2012-2013	2000_2013
						Quebec_Canada_Tremblay_2016-2019_20	5	Tremblay 2021	2016-2019	2014_2019		Heilongjiang_China_Zhang_2007_50	1	Zhang 2010	2007	2000_2013		11-states_USA_Dorrance_2012-2013_641	4	Dorrance 2016	2012-2013	2000_2013
						Quebec_Canada_Tremblay_2016-2019_21	5	Tremblay 2021	2016-2019	2014_2019		Heilongjiang_China_Zhang_2007_51	1	Zhang 2010	2007	2000_2013		11-states_USA_Dorrance_2012-2013_642	4	Dorrance 2016	2012-2013	2000_2013
						Quebec_Canada_Tremblay_2016-2019_22	5	Tremblay 2021	2016-2019	2014_2019		Heilongjiang_China_Zhang_2007_52	1	Zhang 2010	2007	2000_2013		11-states_USA_Dorrance_2012-2013_643	3	Dorrance 2016	2012-2013	2000_2013
						Quebec_Canada_Tremblay_2016-2019_23	5	Tremblay 2021	2016-2019	2014_2019		Heilongjiang_China_Zhang_2007_53	1	Zhang 2010	2007	2000_2013		11-states_USA_Dorrance_2012-2013_644	3	Dorrance 2016	2012-2013	2000_2013
						Quebec_Canada_Tremblay_2016-2019_232	4	Tremblay 2021	2016-2019	2014_2019		Heilongjiang_China_Zhang_2007_54	1	Zhang 2010	2007	2000_2013		11-states_USA_Dorrance_2012-2013_645	3	Dorrance 2016	2012-2013	2000_2013
						Quebec_Canada_Tremblay_2016-2019_235	4	Tremblay 2021	2016-2019	2014_2019		Heilongjiang_China_Zhang_2007_55	1	Zhang 2010	2007	2000_2013		11-states_USA_Dorrance_2012-2013_646	3	Dorrance 2016	2012-2013	2000_2013
						Quebec_Canada_Tremblay_2016-2019_24	5	Tremblay 2021	2016-2019	2014_2019		Heilongjiang_China_Zhang_2007_56	1	Zhang 2010	2007	2000_2013		11-states_USA_Dorrance_2012-2013_647	5	Dorrance 2016	2012-2013	2000_2013
						Quebec_Canada_Tremblay_2016-2019_240	5	Tremblay 2021	2016-2019	2014_2019		Heilongjiang_China_Zhang_2007_57	1	Zhang 2010	2007	2000_2013		11-states_USA_Dorrance_2012-2013_648	5	Dorrance 2016	2012-2013	2000_2013
						Quebec_Canada_Tremblay_2016-2019_241	5	Tremblay 2021	2016-2019	2014_2019		Heilongjiang_China_Zhang_2007_58	1	Zhang 2010	2007	2000_2013		11-states_USA_Dorrance_2012-2013_649	4	Dorrance 2016	2012-2013	2000_2013
						Quebec_Canada_Tremblay_2016-2019_242	5	Tremblay 2021	2016-2019	2014_2019		Heilongjiang_China_Zhang_2007_65	2	Zhang 2010	2007	2000_2013		11-states_USA_Dorrance_2012-2013_65	6	Dorrance 2016	2012-2013	2000_2013
						Quebec_Canada_Tremblay_2016-2019_243	5	Tremblay 2021	2016-2019	2014_2019		Heilongjiang_China_Zhang_2007_67	3	Zhang 2010	2007	2000_2013		11-states_USA_Dorrance_2012-2013_650	4	Dorrance 2016	2012-2013	2000_2013
						Quebec_Canada_Tremblay_2016-2019_247	4	Tremblay 2021	2016-2019	2014_2019		Heilongjiang_China_Zhang_2007_70	4	Zhang 2010	2007	2000_2013		11-states_USA_Dorrance_2012-2013_651	5	Dorrance 2016	2012-2013	2000_2013
						Quebec_Canada_Tremblay_2016-2019_25	5	Tremblay 2021	2016-2019	2014_2019		Heilongjiang_China_Zhang_2007_72	3	Zhang 2010	2007	2000_2013		11-states_USA_Dorrance_2012-2013_652	5	Dorrance 2016	2012-2013	2000_2013
						Quebec_Canada_Tremblay_2016-2019_250	4	Tremblay 2021	2016-2019	2014_2019		Heilongjiang_China_Zhang_2007_74	2	Zhang 2010	2007	2000_2013		11-states_USA_Dorrance_2012-2013_66	6	Dorrance 2016	2012-2013	2000_2013
						Quebec_Canada_Tremblay_2016-2019_251	4	Tremblay 2021	2016-2019	2014_2019		Heilongjiang_China_Zhang_2007_75	2	Zhang 2010	2007	2000_2013		11-states_USA_Dorrance_2012-2013_67	6	Dorrance 2016	2012-2013	2000_2013
						Quebec_Canada_Tremblay_2016-2019_252	4	Tremblay 2021	2016-2019	2014_2019		Heilongjiang_China_Zhu_1996_1	2	Zhu 2003	1996	1990_1999		11-states_USA_Dorrance_2012-2013_68	6	Dorrance 2016	2012-2013	2000_2013
						Quebec_Canada_Tremblay_2016-2019_254	3	Tremblay 2021	2016-2019	2014_2019		Heilongjiang_China_Zhu_1996_2	1	Zhu 2003	1996	1990_1999		11-states_USA_Dorrance_2012-2013_69	6	Dorrance 2016	2012-2013	2000_2013
						Quebec_Canada_Tremblay_2016-2019_255	3	Tremblay 2021	2016-2019	2014_2019		Heilongjiang_China_Zhu_1996_3	2	Zhu 2003	1996	1990_1999		11-states_USA_Dorrance_2012-2013_7	6	Dorrance 2016	2012-2013	2000_2013
						Quebec_Canada_Tremblay_2016-2019_256	3	Tremblay 2021	2016-2019	2014_2019		Heilongjiang_China_Zhu_1996_4	1	Zhu 2003	1996	1990_1999		11-states_USA_Dorrance_2012-2013_70	6	Dorrance 2016	2012-2013	2000_2013
						Quebec_Canada_Tremblay_2016-2019_257	3	Tremblay 2021	2016-2019	2014_2019		Heilongjiang_China_Zhu_1997_38	3	Zhu 2003	1997	1990_1999		11-states_USA_Dorrance_2012-2013_71	6	Dorrance 2016	2012-2013	2000_2013
						Quebec_Canada_Tremblay_2016-2019_258	3	Tremblay 2021	2016-2019	2014_2019		Heilongjiang_China_Zhu_1997_39	6	Zhu 2003	1997	1990_1999		11-states_USA_Dorrance_2012-2013_72	6	Dorrance 2016	2012-2013	2000_2013
						Quebec_Canada_Tremblay_2016-2019_26	5	Tremblay 2021	2016-2019	2014_2019		Heilongjiang_China_Zhu_1997_5	1	Zhu 2003	1997	1990_1999		11-states_USA_Dorrance_2012-2013_73	6	Dorrance 2016	2012-2013	2000_2013
						Quebec_Canada_Tremblay_2016-2019_260	2	Tremblay 2021	2016-2019	2014_2019		Heilongjiang_China_Zhu_1997_6	4	Zhu 2003	1997	1990_1999		11-states_USA_Dorrance_2012-2013_74	6	Dorrance 2016	2012-2013	2000_2013
						Quebec_Canada_Tremblay_2016-2019_264	2	Tremblay 2021	2016-2019	2014_2019		Heilongjiang_China_Zhu_1997_7	3	Zhu 2003	1997	1990_1999		11-states_USA_Dorrance_2012-2013_75	6	Dorrance 2016	2012-2013	2000_2013
						Quebec_Canada_Tremblay_2016-2019_265	2	Tremblay 2021	2016-2019	2014_2019		Heilongjiang_China_Zhu_1997_8	1	Zhu 2003	1997	1990_1999		11-states_USA_Dorrance_2012-2013_76	6	Dorrance 2016	2012-2013	2000_2013
						Quebec_Canada_Tremblay_2016-2019_266	3	Tremblay 2021	2016-2019	2014_2019		Heilongjiang_China_Zhu_1998_42	3	Zhu 2003	1998	1990_1999		11-states_USA_Dorrance_2012-2013_77	6	Dorrance 2016	2012-2013	2000_2013
						Quebec_Canada_Tremblay_2016-2019_267	3	Tremblay 2021	2016-2019	2014_2019		Heilongjiang_China_Zhu_1999_10	2	Zhu 2003	1999	1990_1999		11-states_USA_Dorrance_2012-2013_78	6	Dorrance 2016	2012-2013	2000_2013
						Quebec_Canada_Tremblay_2016-2019_268	3	Tremblay 2021	2016-2019	2014_2019		Heilongjiang_China_Zhu_1999_11	1	Zhu 2003	1999	1990_1999		11-states_USA_Dorrance_2012-2013_79	6	Dorrance 2016	2012-2013	2000_2013
						Quebec_Canada_Tremblay_2016-2019_269	3	Tremblay 2021	2016-2019	2014_2019		Heilongjiang_China_Zhu_1999_12	2	Zhu 2003	1999	1990_1999		11-states_USA_Dorrance_2012-2013_8	6	Dorrance 2016	2012-2013	2000_2013
						Quebec_Canada_Tremblay_2016-2019_27	5	Tremblay 2021	2016-2019	2014_2019		Heilongjiang_China_Zhu_1999_13	0	Zhu 2003	1999	1990_1999		11-states_USA_Dorrance_2012-2013_80	1	Dorrance 2016	2012-2013	2000_2013
						Quebec_Canada_Tremblay_2016-2019_270	3	Tremblay 2021	2016-2019	2014_2019		Heilongjiang_China_Zhu_1999_14	4	Zhu 2003	1999	1990_1999		11-states_USA_Dorrance_2012-2013_81	1	Dorrance 2016	2012-2013	2000_2013
						Quebec_Canada_Tremblay_2016-2019_271	3	Tremblay 2021	2016-2019	2014_2019		Heilongjiang_China_Zhu_1999_15	2	Zhu 2003	1999	1990_1999		11-states_USA_Dorrance_2012-2013_82	1	Dorrance 2016	2012-2013	2000_2013
						Quebec_Canada_Tremblay_2016-2019_272	3	Tremblay 2021	2016-2019	2014_2019		Heilongjiang_China_Zhu_1999_32	2	Zhu 2003	1999	1990_1999		11-states_USA_Dorrance_2012-2013_83	1	Dorrance 2016	2012-2013	2000_2013
						Quebec_Canada_Tremblay_2016-2019_273	3	Tremblay 2021	2016-2019	2014_2019		Heilongjiang_China_Zhu_1999_33	2	Zhu 2003	1999	1990_1999		11-states_USA_Dorrance_2012-2013_84	1	Dorrance 2016	2012-2013	2000_2013
						Quebec_Canada_Tremblay_2016-2019_274	3	Tremblay 2021	2016-2019	2014_2019		Heilongjiang_China_Zhu_1999_34	2	Zhu 2003	1999	1990_1999		11-states_USA_Dorrance_2012-2013_85	1	Dorrance 2016	2012-2013	2000_2013
						Quebec_Canada_Tremblay_2016-2019_275	3	Tremblay 2021	2016-2019	2014_2019		Heilongjiang_China_Zhu_1999_35	2	Zhu 2003	1999	1990_1999		11-states_USA_Dorrance_2012-2013_86	1	Dorrance 2016	2012-2013	2000_2013
						Quebec_Canada_Tremblay_2016-2019_276	3	Tremblay 2021	2016-2019	2014_2019		Heilongjiang_China_Zhu_1999_36	1	Zhu 2003	1999	1990_1999		11-states_USA_Dorrance_2012-2013_87	1	Dorrance 2016	2012-2013	2000_2013
						Quebec_Canada_Tremblay_2016-2019_279	2	Tremblay 2021	2016-2019	2014_2019		Heilongjiang_China_Zhu_1999_37	1	Zhu 2003	1999	1990_1999		11-states_USA_Dorrance_2012-2013_88	1	Dorrance 2016	2012-2013	2000_2013
						Quebec_Canada_Tremblay_2016-2019_28	5	Tremblay 2021	2016-2019	2014_2019		Heilongjiang_China_Zhu_1999_43	1	Zhu 2003	1999	1990_1999		11-states_USA_Dorrance_2012-2013_89	1	Dorrance 2016	2012-2013	2000_2013
						Quebec_Canada_Tremblay_2016-2019_280	2	Tremblay 2021	2016-2019	2014_2019		Heilongjiang_China_Zhu_1999_44	2	Zhu 2003	1999	1990_1999		11-states_USA_Dorrance_2012-2013_9	6	Dorrance 2016	2012-2013	2000_2013
						Quebec_Canada_Tremblay_2016-2019_286	4	Tremblay 2021	2016-2019	2014_2019		Heilongjiang_China_Zhu_1999_45	2	Zhu 2003	1999	1990_1999		11-states_USA_Dorrance_2012-2013_90	1	Dorrance 2016	2012-2013	2000_2013
						Quebec_Canada_Tremblay_2016-2019_288	3	Tremblay 2021	2016-2019	2014_2019		Heilongjiang_China_Zhu_1999_9	2	Zhu 2003	1999	1990_1999		11-states_USA_Dorrance_2012-2013_91	1	Dorrance 2016	2012-2013	2000_2013
						Quebec_Canada_Tremblay_2016-2019_29	5	Tremblay 2021	2016-2019	2014_2019		Heilongjiang_China_Zhu_2000_16	1	Zhu 2003	2000	2000_2013		11-states_USA_Dorrance_2012-2013_92	1	Dorrance 2016	2012-2013	2000_2013
						Quebec_Canada_Tremblay_2016-2019_291	1	Tremblay 2021	2016-2019	2014_2019		Heilongjiang_China_Zhu_2000_17	1	Zhu 2003	2000	2000_2013		11-states_USA_Dorrance_2012-2013_93	1	Dorrance 2016	2012-2013	2000_2013
						Quebec_Canada_Tremblay_2016-2019_30	5	Tremblay 2021	2016-2019	2014_2019		Heilongjiang_China_Zhu_2000_18	1	Zhu 2003	2000	2000_2013		11-states_USA_Dorrance_2012-2013_94	1	Dorrance 2016	2012-2013	2000_2013
												Heilongjiang_China_Zhu_2000_19	3	Zhu 2003	2000	2000_2013		11-states_USA_Dorrance_2012-2013_95	1	Dorrance 2016	2012-2013	2000_2013
												Heilongjiang_China_Zhu_2000_20	2	Zhu 2003	2000	2000_2013		11-states_USA_Dorrance_2012-2013_96	1	Dorrance 2016	2012-2013	2000_2013
												Heilongjiang_China_Zhu_2000_21	1	Zhu 2003	2000	2000_2013		11-states_USA_Dorrance_2012-2013_97	1	Dorrance 2016	2012-2013	2000_2013
												Heilongjiang_China_Zhu_2000_22	3	Zhu 2003	2000	2000_2013		11-states_USA_Dorrance_2012-2013_98	1	Dorrance 2016	2012-2013	2000_2013
												Heilongjiang_China_Zhu_2000_23	2	Zhu 2003	2000	2000_2013		11-states_USA_Dorrance_2012-2013_99	1	Dorrance 2016	2012-2013	2000_2013
												Heilongjiang_China_Zhu_2000_24	4	Zhu 2003	2000	2000_2013		Arkansas_USA_Jackson_1995-1998_1	3	Jackson 2004	1995-1998	1990_1999
												Heilongjiang_China_Zhu_2000_25	3	Zhu 2003	2000	2000_2013		Arkansas_USA_Jackson_1995-1998_10	3	Jackson 2004	1995-1998	1990_1999
												Heilongjiang_China_Zhu_2000_26	2	Zhu 2003	2000	2000_2013		Arkansas_USA_Jackson_1995-1998_11	3	Jackson 2004	1995-1998	1990_1999
												Heilongjiang_China_Zhu_2000_27	2	Zhu 2003	2000	2000_2013		Arkansas_USA_Jackson_1995-1998_12	3	Jackson 2004	1995-1998	1990_1999
												Heilongjiang_China_Zhu_2000_28	2	Zhu 2003	2000	2000_2013		Arkansas_USA_Jackson_1995-1998_13	3	Jackson 2004	1995-1998	1990_1999
												Heilongjiang_China_Zhu_2000_29	2	Zhu 2003	2000	2000_2013		Arkansas_USA_Jackson_1995-1998_14	3	Jackson 2004	1995-1998	1990_1999
												Heilongjiang_China_Zhu_2000_30	2	Zhu 2003	2000	2000_2013		Arkansas_USA_Jackson_1995-1998_15	3	Jackson 2004	1995-1998	1990_1999
												Heilongjiang_China_Zhu_2000_31	0	Zhu 2003	2000	2000_2013		Arkansas_USA_Jackson_1995-1998_16	4	Jackson 2004	1995-1998	1990_1999
												Heilongjiang_China_Zhu_2000_40	3	Zhu 2003	2000	2000_2013		Arkansas_USA_Jackson_1995-1998_17	4	Jackson 2004	1995-1998	1990_1999
												Heilongjiang_China_Zhu_2000_41	2	Zhu 2003	2000	2000_2013		Arkansas_USA_Jackson_1995-1998_18	4	Jackson 2004	1995-1998	1990_1999
												Heilongjiang_China_Zhu_2000_46	1	Zhu 2003	2000	2000_2013		Arkansas_USA_Jackson_1995-1998_19	4	Jackson 2004	1995-1998	1990_1999
												Heilongjiang_China_Zhu_2000_47	1	Zhu 2003	2000	2000_2013		Arkansas_USA_Jackson_1995-1998_2	3	Jackson 2004	1995-1998	1990_1999
												Heilongjiang_Fujian_China_Cui_2007_13	3	Cui 2010	2007	2000_2013		Arkansas_USA_Jackson_1995-1998_20	4	Jackson 2004	1995-1998	1990_1999
												Heilongjiang_Fujian_China_Cui_2007_16	3	Cui 2010	2007	2000_2013		Arkansas_USA_Jackson_1995-1998_21	4	Jackson 2004	1995-1998	1990_1999
												Heilongjiang_Fujian_China_Cui_2007_41	3	Cui 2010	2007	2000_2013		Arkansas_USA_Jackson_1995-1998_22	4	Jackson 2004	1995-1998	1990_1999
												Heilongjiang_Fujian_China_Cui_2007_42	3	Cui 2010	2007	2000_2013		Arkansas_USA_Jackson_1995-1998_23	2	Jackson 2004	1995-1998	1990_1999
												Heilongjiang_Fujian_China_Cui_2007_47	3	Cui 2010	2007	2000_2013		Arkansas_USA_Jackson_1995-1998_24	2	Jackson 2004	1995-1998	1990_1999
												Heilongjiang_Fujian_China_Cui_2007_48	3	Cui 2010	2007	2000_2013		Arkansas_USA_Jackson_1995-1998_25	2	Jackson 2004	1995-1998	1990_1999
												Heilongjiang_Fujian_China_Cui_2007_49	3	Cui 2010	2007	2000_2013		Arkansas_USA_Jackson_1995-1998_26	2	Jackson 2004	1995-1998	1990_1999
												Heilongjiang_Fujian_China_Cui_2007_50	3	Cui 2010	2007	2000_2013		Arkansas_USA_Jackson_1995-1998_27	2	Jackson 2004	1995-1998	1990_1999
												Heilongjiang_Fujian_China_Cui_2007_51	3	Cui 2010	2007	2000_2013		Arkansas_USA_Jackson_1995-1998_28	5	Jackson 2004	1995-1998	1990_1999
												Henan_China_Zhu_2001_70	5	Zhu 2003	2001	2000_2013		Arkansas_USA_Jackson_1995-1998_29	8	Jackson 2004	1995-1998	1990_1999
												Henan_China_Zhu_2001_71	5	Zhu 2003	2001	2000_2013		Arkansas_USA_Jackson_1995-1998_3	3	Jackson 2004	1995-1998	1990_1999
												Inner_Mongolia_China_Zhu_1999_49	1	Zhu 2003	1999	1990_1999		Arkansas_USA_Jackson_1995-1998_4	3	Jackson 2004	1995-1998	1990_1999
												Inner_Mongolia_China_Zhu_1999_50	1	Zhu 2003	1999	1990_1999		Arkansas_USA_Jackson_1995-1998_5	3	Jackson 2004	1995-1998	1990_1999
												Jiangsu_China_Zhu_2000_78	6	Zhu 2003	2000	2000_2013		Arkansas_USA_Jackson_1995-1998_6	3	Jackson 2004	1995-1998	1990_1999
												Jiangsu_China_Zhu_2000_79	7	Zhu 2003	2000	2000_2013		Arkansas_USA_Jackson_1995-1998_7	3	Jackson 2004	1995-1998	1990_1999
												Jilin_China_Zhang_2007-2015_1	1	Zhang 2021	2007-2015	2000_2013		Arkansas_USA_Jackson_1995-1998_8	3	Jackson 2004	1995-1998	1990_1999
												Jilin_China_Zhang_2007-2015_10	2	Zhang 2021	2007-2015	2000_2013		Arkansas_USA_Jackson_1995-1998_9	3	Jackson 2004	1995-1998	1990_1999
												Jilin_China_Zhang_2007-2015_100	3	Zhang 2021	2007-2015	2000_2013		Illinois_USA_Hebb_2016-2018_474	2	Hebb 2021	2016-2018	2013_2019
												Jilin_China_Zhang_2007-2015_101	3	Zhang 2021	2007-2015	2000_2013		Illinois_USA_Hebb_2016-2018_475	3	Hebb 2021	2016-2018	2013_2019
												Jilin_China_Zhang_2007-2015_102	3	Zhang 2021	2007-2015	2000_2013		Illinois_USA_Hebb_2016-2018_476	4	Hebb 2021	2016-2018	2013_2019
												Jilin_China_Zhang_2007-2015_103	5	Zhang 2021	2007-2015	2000_2013		Illinois_USA_Hebb_2016-2018_477	4	Hebb 2021	2016-2018	2013_2019
												Jilin_China_Zhang_2007-2015_104	6	Zhang 2021	2007-2015	2000_2013		Illinois_USA_Hebb_2016-2018_478	3	Hebb 2021	2016-2018	2013_2019
												Jilin_China_Zhang_2007-2015_105	5	Zhang 2021	2007-2015	2000_2013		Illinois_USA_Hebb_2016-2018_479	3	Hebb 2021	2016-2018	2013_2019
												Jilin_China_Zhang_2007-2015_106	5	Zhang 2021	2007-2015	2000_2013		Illinois_USA_Hebb_2016-2018_480	6	Hebb 2021	2016-2018	2013_2019
												Jilin_China_Zhang_2007-2015_107	5	Zhang 2021	2007-2015	2000_2013		Illinois_USA_Hebb_2016-2018_481	5	Hebb 2021	2016-2018	2013_2019
												Jilin_China_Zhang_2007-2015_108	7	Zhang 2021	2007-2015	2000_2013		Illinois_USA_Hebb_2016-2018_482	3	Hebb 2021	2016-2018	2013_2019
												Jilin_China_Zhang_2007-2015_109	5	Zhang 2021	2007-2015	2000_2013		Illinois_USA_Hebb_2016-2018_483	5	Hebb 2021	2016-2018	2013_2019
												Jilin_China_Zhang_2007-2015_11	2	Zhang 2021	2007-2015	2000_2013		Illinois_USA_Hebb_2016-2018_484	3	Hebb 2021	2016-2018	2013_2019
												Jilin_China_Zhang_2007-2015_110	7	Zhang 2021	2007-2015	2000_2013		Illinois_USA_Hebb_2016-2018_485	5	Hebb 2021	2016-2018	2013_2019
												Jilin_China_Zhang_2007-2015_111	7	Zhang 2021	2007-2015	2000_2013		Illinois_USA_Hebb_2016-2018_486	5	Hebb 2021	2016-2018	2013_2019
												Jilin_China_Zhang_2007-2015_112	7	Zhang 2021	2007-2015	2000_2013		Illinois_USA_Hebb_2016-2018_487	6	Hebb 2021	2016-2018	2013_2019
												Jilin_China_Zhang_2007-2015_113	7	Zhang 2021	2007-2015	2000_2013		Illinois_USA_Malvick_2001-2002_1	1	Malvick and Grunden 2004	2001-2002	2000_2013
												Jilin_China_Zhang_2007-2015_114	7	Zhang 2021	2007-2015	2000_2013		Illinois_USA_Malvick_2001-2002_10	1	Malvick and Grunden 2004	2001-2002	2000_2013
												Jilin_China_Zhang_2007-2015_115	7	Zhang 2021	2007-2015	2000_2013		Illinois_USA_Malvick_2001-2002_100	5	Malvick and Grunden 2004	2001-2002	2000_2013
												Jilin_China_Zhang_2007-2015_116	7	Zhang 2021	2007-2015	2000_2013		Illinois_USA_Malvick_2001-2002_101	6	Malvick and Grunden 2004	2001-2002	2000_2013
												Jilin_China_Zhang_2007-2015_117	7	Zhang 2021	2007-2015	2000_2013		Illinois_USA_Malvick_2001-2002_102	6	Malvick and Grunden 2004	2001-2002	2000_2013
												Jilin_China_Zhang_2007-2015_118	7	Zhang 2021	2007-2015	2000_2013		Illinois_USA_Malvick_2001-2002_103	6	Malvick and Grunden 2004	2001-2002	2000_2013
												Jilin_China_Zhang_2007-2015_119	7	Zhang 2021	2007-2015	2000_2013		Illinois_USA_Malvick_2001-2002_104	6	Malvick and Grunden 2004	2001-2002	2000_2013
												Jilin_China_Zhang_2007-2015_12	2	Zhang 2021	2007-2015	2000_2013		Illinois_USA_Malvick_2001-2002_105	6	Malvick and Grunden 2004	2001-2002	2000_2013
												Jilin_China_Zhang_2007-2015_120	7	Zhang 2021	2007-2015	2000_2013		Illinois_USA_Malvick_2001-2002_106	6	Malvick and Grunden 2004	2001-2002	2000_2013
												Jilin_China_Zhang_2007-2015_121	7	Zhang 2021	2007-2015	2000_2013		Illinois_USA_Malvick_2001-2002_107	6	Malvick and Grunden 2004	2001-2002	2000_2013
												Jilin_China_Zhang_2007-2015_122	7	Zhang 2021	2007-2015	2000_2013		Illinois_USA_Malvick_2001-2002_108	6	Malvick and Grunden 2004	2001-2002	2000_2013
												Jilin_China_Zhang_2007-2015_123	5	Zhang 2021	2007-2015	2000_2013		Illinois_USA_Malvick_2001-2002_109	6	Malvick and Grunden 2004	2001-2002	2000_2013
												Jilin_China_Zhang_2007-2015_124	5	Zhang 2021	2007-2015	2000_2013		Illinois_USA_Malvick_2001-2002_11	1	Malvick and Grunden 2004	2001-2002	2000_2013
												Jilin_China_Zhang_2007-2015_125	5	Zhang 2021	2007-2015	2000_2013		Illinois_USA_Malvick_2001-2002_110	6	Malvick and Grunden 2004	2001-2002	2000_2013
												Jilin_China_Zhang_2007-2015_126	5	Zhang 2021	2007-2015	2000_2013		Illinois_USA_Malvick_2001-2002_111	6	Malvick and Grunden 2004	2001-2002	2000_2013
												Jilin_China_Zhang_2007-2015_127	5	Zhang 2021	2007-2015	2000_2013		Illinois_USA_Malvick_2001-2002_112	6	Malvick and Grunden 2004	2001-2002	2000_2013
												Jilin_China_Zhang_2007-2015_128	5	Zhang 2021	2007-2015	2000_2013		Illinois_USA_Malvick_2001-2002_113	6	Malvick and Grunden 2004	2001-2002	2000_2013
												Jilin_China_Zhang_2007-2015_129	5	Zhang 2021	2007-2015	2000_2013		Illinois_USA_Malvick_2001-2002_114	6	Malvick and Grunden 2004	2001-2002	2000_2013
												Jilin_China_Zhang_2007-2015_13	2	Zhang 2021	2007-2015	2000_2013		Illinois_USA_Malvick_2001-2002_115	6	Malvick and Grunden 2004	2001-2002	2000_2013
												Jilin_China_Zhang_2007-2015_130	5	Zhang 2021	2007-2015	2000_2013		Illinois_USA_Malvick_2001-2002_116	7	Malvick and Grunden 2004	2001-2002	2000_2013
												Jilin_China_Zhang_2007-2015_131	5	Zhang 2021	2007-2015	2000_2013		Illinois_USA_Malvick_2001-2002_12	1	Malvick and Grunden 2004	2001-2002	2000_2013
												Jilin_China_Zhang_2007-2015_132	5	Zhang 2021	2007-2015	2000_2013		Illinois_USA_Malvick_2001-2002_13	1	Malvick and Grunden 2004	2001-2002	2000_2013
												Jilin_China_Zhang_2007-2015_133	5	Zhang 2021	2007-2015	2000_2013		Illinois_USA_Malvick_2001-2002_14	1	Malvick and Grunden 2004	2001-2002	2000_2013
												Jilin_China_Zhang_2007-2015_134	5	Zhang 2021	2007-2015	2000_2013		Illinois_USA_Malvick_2001-2002_15	1	Malvick and Grunden 2004	2001-2002	2000_2013
												Jilin_China_Zhang_2007-2015_135	5	Zhang 2021	2007-2015	2000_2013		Illinois_USA_Malvick_2001-2002_16	1	Malvick and Grunden 2004	2001-2002	2000_2013
												Jilin_China_Zhang_2007-2015_136	5	Zhang 2021	2007-2015	2000_2013		Illinois_USA_Malvick_2001-2002_17	1	Malvick and Grunden 2004	2001-2002	2000_2013
												Jilin_China_Zhang_2007-2015_137	5	Zhang 2021	2007-2015	2000_2013		Illinois_USA_Malvick_2001-2002_18	1	Malvick and Grunden 2004	2001-2002	2000_2013
												Jilin_China_Zhang_2007-2015_138	5	Zhang 2021	2007-2015	2000_2013		Illinois_USA_Malvick_2001-2002_19	1	Malvick and Grunden 2004	2001-2002	2000_2013
												Jilin_China_Zhang_2007-2015_139	5	Zhang 2021	2007-2015	2000_2013		Illinois_USA_Malvick_2001-2002_2	1	Malvick and Grunden 2004	2001-2002	2000_2013
												Jilin_China_Zhang_2007-2015_14	2	Zhang 2021	2007-2015	2000_2013		Illinois_USA_Malvick_2001-2002_20	1	Malvick and Grunden 2004	2001-2002	2000_2013
												Jilin_China_Zhang_2007-2015_140	5	Zhang 2021	2007-2015	2000_2013		Illinois_USA_Malvick_2001-2002_21	1	Malvick and Grunden 2004	2001-2002	2000_2013
												Jilin_China_Zhang_2007-2015_141	5	Zhang 2021	2007-2015	2000_2013		Illinois_USA_Malvick_2001-2002_22	1	Malvick and Grunden 2004	2001-2002	2000_2013
												Jilin_China_Zhang_2007-2015_142	5	Zhang 2021	2007-2015	2000_2013		Illinois_USA_Malvick_2001-2002_23	1	Malvick and Grunden 2004	2001-2002	2000_2013
												Jilin_China_Zhang_2007-2015_143	5	Zhang 2021	2007-2015	2000_2013		Illinois_USA_Malvick_2001-2002_24	1	Malvick and Grunden 2004	2001-2002	2000_2013
												Jilin_China_Zhang_2007-2015_144	5	Zhang 2021	2007-2015	2000_2013		Illinois_USA_Malvick_2001-2002_25	1	Malvick and Grunden 2004	2001-2002	2000_2013
												Jilin_China_Zhang_2007-2015_145	5	Zhang 2021	2007-2015	2000_2013		Illinois_USA_Malvick_2001-2002_26	2	Malvick and Grunden 2004	2001-2002	2000_2013
												Jilin_China_Zhang_2007-2015_146	5	Zhang 2021	2007-2015	2000_2013		Illinois_USA_Malvick_2001-2002_27	2	Malvick and Grunden 2004	2001-2002	2000_2013
												Jilin_China_Zhang_2007-2015_147	5	Zhang 2021	2007-2015	2000_2013		Illinois_USA_Malvick_2001-2002_28	2	Malvick and Grunden 2004	2001-2002	2000_2013
												Jilin_China_Zhang_2007-2015_148	5	Zhang 2021	2007-2015	2000_2013		Illinois_USA_Malvick_2001-2002_29	2	Malvick and Grunden 2004	2001-2002	2000_2013
												Jilin_China_Zhang_2007-2015_149	5	Zhang 2021	2007-2015	2000_2013		Illinois_USA_Malvick_2001-2002_3	1	Malvick and Grunden 2004	2001-2002	2000_2013
												Jilin_China_Zhang_2007-2015_15	2	Zhang 2021	2007-2015	2000_2013		Illinois_USA_Malvick_2001-2002_30	3	Malvick and Grunden 2004	2001-2002	2000_2013
												Jilin_China_Zhang_2007-2015_150	5	Zhang 2021	2007-2015	2000_2013		Illinois_USA_Malvick_2001-2002_31	3	Malvick and Grunden 2004	2001-2002	2000_2013
												Jilin_China_Zhang_2007-2015_151	5	Zhang 2021	2007-2015	2000_2013		Illinois_USA_Malvick_2001-2002_32	3	Malvick and Grunden 2004	2001-2002	2000_2013
												Jilin_China_Zhang_2007-2015_152	5	Zhang 2021	2007-2015	2000_2013		Illinois_USA_Malvick_2001-2002_33	3	Malvick and Grunden 2004	2001-2002	2000_2013
												Jilin_China_Zhang_2007-2015_153	4	Zhang 2021	2007-2015	2000_2013		Illinois_USA_Malvick_2001-2002_34	3	Malvick and Grunden 2004	2001-2002	2000_2013
												Jilin_China_Zhang_2007-2015_154	6	Zhang 2021	2007-2015	2000_2013		Illinois_USA_Malvick_2001-2002_35	3	Malvick and Grunden 2004	2001-2002	2000_2013
												Jilin_China_Zhang_2007-2015_155	6	Zhang 2021	2007-2015	2000_2013		Illinois_USA_Malvick_2001-2002_36	3	Malvick and Grunden 2004	2001-2002	2000_2013
												Jilin_China_Zhang_2007-2015_156	4	Zhang 2021	2007-2015	2000_2013		Illinois_USA_Malvick_2001-2002_37	3	Malvick and Grunden 2004	2001-2002	2000_2013
												Jilin_China_Zhang_2007-2015_157	4	Zhang 2021	2007-2015	2000_2013		Illinois_USA_Malvick_2001-2002_38	5	Malvick and Grunden 2004	2001-2002	2000_2013
												Jilin_China_Zhang_2007-2015_158	4	Zhang 2021	2007-2015	2000_2013		Illinois_USA_Malvick_2001-2002_39	4	Malvick and Grunden 2004	2001-2002	2000_2013
												Jilin_China_Zhang_2007-2015_159	4	Zhang 2021	2007-2015	2000_2013		Illinois_USA_Malvick_2001-2002_4	1	Malvick and Grunden 2004	2001-2002	2000_2013
												Jilin_China_Zhang_2007-2015_16	2	Zhang 2021	2007-2015	2000_2013		Illinois_USA_Malvick_2001-2002_40	4	Malvick and Grunden 2004	2001-2002	2000_2013
												Jilin_China_Zhang_2007-2015_160	4	Zhang 2021	2007-2015	2000_2013		Illinois_USA_Malvick_2001-2002_41	5	Malvick and Grunden 2004	2001-2002	2000_2013
												Jilin_China_Zhang_2007-2015_161	4	Zhang 2021	2007-2015	2000_2013		Illinois_USA_Malvick_2001-2002_42	5	Malvick and Grunden 2004	2001-2002	2000_2013
												Jilin_China_Zhang_2007-2015_162	5	Zhang 2021	2007-2015	2000_2013		Illinois_USA_Malvick_2001-2002_43	5	Malvick and Grunden 2004	2001-2002	2000_2013
												Jilin_China_Zhang_2007-2015_163	5	Zhang 2021	2007-2015	2000_2013		Illinois_USA_Malvick_2001-2002_44	5	Malvick and Grunden 2004	2001-2002	2000_2013
												Jilin_China_Zhang_2007-2015_164	6	Zhang 2021	2007-2015	2000_2013		Illinois_USA_Malvick_2001-2002_45	5	Malvick and Grunden 2004	2001-2002	2000_2013
												Jilin_China_Zhang_2007-2015_165	6	Zhang 2021	2007-2015	2000_2013		Illinois_USA_Malvick_2001-2002_46	4	Malvick and Grunden 2004	2001-2002	2000_2013
												Jilin_China_Zhang_2007-2015_166	6	Zhang 2021	2007-2015	2000_2013		Illinois_USA_Malvick_2001-2002_47	5	Malvick and Grunden 2004	2001-2002	2000_2013
												Jilin_China_Zhang_2007-2015_167	6	Zhang 2021	2007-2015	2000_2013		Illinois_USA_Malvick_2001-2002_48	4	Malvick and Grunden 2004	2001-2002	2000_2013
												Jilin_China_Zhang_2007-2015_168	6	Zhang 2021	2007-2015	2000_2013		Illinois_USA_Malvick_2001-2002_49	4	Malvick and Grunden 2004	2001-2002	2000_2013
												Jilin_China_Zhang_2007-2015_169	6	Zhang 2021	2007-2015	2000_2013		Illinois_USA_Malvick_2001-2002_5	1	Malvick and Grunden 2004	2001-2002	2000_2013
												Jilin_China_Zhang_2007-2015_17	2	Zhang 2021	2007-2015	2000_2013		Illinois_USA_Malvick_2001-2002_50	4	Malvick and Grunden 2004	2001-2002	2000_2013
												Jilin_China_Zhang_2007-2015_170	6	Zhang 2021	2007-2015	2000_2013		Illinois_USA_Malvick_2001-2002_51	4	Malvick and Grunden 2004	2001-2002	2000_2013
												Jilin_China_Zhang_2007-2015_171	6	Zhang 2021	2007-2015	2000_2013		Illinois_USA_Malvick_2001-2002_52	4	Malvick and Grunden 2004	2001-2002	2000_2013
												Jilin_China_Zhang_2007-2015_172	5	Zhang 2021	2007-2015	2000_2013		Illinois_USA_Malvick_2001-2002_53	4	Malvick and Grunden 2004	2001-2002	2000_2013
												Jilin_China_Zhang_2007-2015_18	2	Zhang 2021	2007-2015	2000_2013		Illinois_USA_Malvick_2001-2002_54	4	Malvick and Grunden 2004	2001-2002	2000_2013
												Jilin_China_Zhang_2007-2015_19	2	Zhang 2021	2007-2015	2000_2013		Illinois_USA_Malvick_2001-2002_55	4	Malvick and Grunden 2004	2001-2002	2000_2013
												Jilin_China_Zhang_2007-2015_2	1	Zhang 2021	2007-2015	2000_2013		Illinois_USA_Malvick_2001-2002_56	4	Malvick and Grunden 2004	2001-2002	2000_2013
												Jilin_China_Zhang_2007-2015_20	3	Zhang 2021	2007-2015	2000_2013		Illinois_USA_Malvick_2001-2002_57	4	Malvick and Grunden 2004	2001-2002	2000_2013
												Jilin_China_Zhang_2007-2015_21	3	Zhang 2021	2007-2015	2000_2013		Illinois_USA_Malvick_2001-2002_58	4	Malvick and Grunden 2004	2001-2002	2000_2013
												Jilin_China_Zhang_2007-2015_22	4	Zhang 2021	2007-2015	2000_2013		Illinois_USA_Malvick_2001-2002_59	4	Malvick and Grunden 2004	2001-2002	2000_2013
												Jilin_China_Zhang_2007-2015_23	4	Zhang 2021	2007-2015	2000_2013		Illinois_USA_Malvick_2001-2002_6	1	Malvick and Grunden 2004	2001-2002	2000_2013
												Jilin_China_Zhang_2007-2015_24	4	Zhang 2021	2007-2015	2000_2013		Illinois_USA_Malvick_2001-2002_60	4	Malvick and Grunden 2004	2001-2002	2000_2013
												Jilin_China_Zhang_2007-2015_25	4	Zhang 2021	2007-2015	2000_2013		Illinois_USA_Malvick_2001-2002_61	4	Malvick and Grunden 2004	2001-2002	2000_2013
												Jilin_China_Zhang_2007-2015_26	4	Zhang 2021	2007-2015	2000_2013		Illinois_USA_Malvick_2001-2002_62	4	Malvick and Grunden 2004	2001-2002	2000_2013
												Jilin_China_Zhang_2007-2015_27	4	Zhang 2021	2007-2015	2000_2013		Illinois_USA_Malvick_2001-2002_63	4	Malvick and Grunden 2004	2001-2002	2000_2013
												Jilin_China_Zhang_2007-2015_28	4	Zhang 2021	2007-2015	2000_2013		Illinois_USA_Malvick_2001-2002_64	5	Malvick and Grunden 2004	2001-2002	2000_2013
												Jilin_China_Zhang_2007-2015_29	4	Zhang 2021	2007-2015	2000_2013		Illinois_USA_Malvick_2001-2002_65	5	Malvick and Grunden 2004	2001-2002	2000_2013
												Jilin_China_Zhang_2007-2015_3	1	Zhang 2021	2007-2015	2000_2013		Illinois_USA_Malvick_2001-2002_66	3	Malvick and Grunden 2004	2001-2002	2000_2013
												Jilin_China_Zhang_2007-2015_30	4	Zhang 2021	2007-2015	2000_2013		Illinois_USA_Malvick_2001-2002_67	3	Malvick and Grunden 2004	2001-2002	2000_2013
												Jilin_China_Zhang_2007-2015_31	4	Zhang 2021	2007-2015	2000_2013		Illinois_USA_Malvick_2001-2002_68	3	Malvick and Grunden 2004	2001-2002	2000_2013
												Jilin_China_Zhang_2007-2015_32	4	Zhang 2021	2007-2015	2000_2013		Illinois_USA_Malvick_2001-2002_69	3	Malvick and Grunden 2004	2001-2002	2000_2013
												Jilin_China_Zhang_2007-2015_33	4	Zhang 2021	2007-2015	2000_2013		Illinois_USA_Malvick_2001-2002_7	1	Malvick and Grunden 2004	2001-2002	2000_2013
												Jilin_China_Zhang_2007-2015_34	4	Zhang 2021	2007-2015	2000_2013		Illinois_USA_Malvick_2001-2002_70	3	Malvick and Grunden 2004	2001-2002	2000_2013
												Jilin_China_Zhang_2007-2015_35	4	Zhang 2021	2007-2015	2000_2013		Illinois_USA_Malvick_2001-2002_71	3	Malvick and Grunden 2004	2001-2002	2000_2013
												Jilin_China_Zhang_2007-2015_36	3	Zhang 2021	2007-2015	2000_2013		Illinois_USA_Malvick_2001-2002_72	3	Malvick and Grunden 2004	2001-2002	2000_2013
												Jilin_China_Zhang_2007-2015_37	2	Zhang 2021	2007-2015	2000_2013		Illinois_USA_Malvick_2001-2002_73	3	Malvick and Grunden 2004	2001-2002	2000_2013
												Jilin_China_Zhang_2007-2015_38	2	Zhang 2021	2007-2015	2000_2013		Illinois_USA_Malvick_2001-2002_74	3	Malvick and Grunden 2004	2001-2002	2000_2013
												Jilin_China_Zhang_2007-2015_39	2	Zhang 2021	2007-2015	2000_2013		Illinois_USA_Malvick_2001-2002_75	3	Malvick and Grunden 2004	2001-2002	2000_2013
												Jilin_China_Zhang_2007-2015_4	1	Zhang 2021	2007-2015	2000_2013		Illinois_USA_Malvick_2001-2002_76	3	Malvick and Grunden 2004	2001-2002	2000_2013
												Jilin_China_Zhang_2007-2015_40	2	Zhang 2021	2007-2015	2000_2013		Illinois_USA_Malvick_2001-2002_77	3	Malvick and Grunden 2004	2001-2002	2000_2013
												Jilin_China_Zhang_2007-2015_41	4	Zhang 2021	2007-2015	2000_2013		Illinois_USA_Malvick_2001-2002_78	3	Malvick and Grunden 2004	2001-2002	2000_2013
												Jilin_China_Zhang_2007-2015_42	4	Zhang 2021	2007-2015	2000_2013		Illinois_USA_Malvick_2001-2002_79	4	Malvick and Grunden 2004	2001-2002	2000_2013
												Jilin_China_Zhang_2007-2015_43	4	Zhang 2021	2007-2015	2000_2013		Illinois_USA_Malvick_2001-2002_8	1	Malvick and Grunden 2004	2001-2002	2000_2013
												Jilin_China_Zhang_2007-2015_44	4	Zhang 2021	2007-2015	2000_2013		Illinois_USA_Malvick_2001-2002_80	4	Malvick and Grunden 2004	2001-2002	2000_2013
												Jilin_China_Zhang_2007-2015_45	4	Zhang 2021	2007-2015	2000_2013		Illinois_USA_Malvick_2001-2002_81	4	Malvick and Grunden 2004	2001-2002	2000_2013
												Jilin_China_Zhang_2007-2015_46	4	Zhang 2021	2007-2015	2000_2013		Illinois_USA_Malvick_2001-2002_82	4	Malvick and Grunden 2004	2001-2002	2000_2013
												Jilin_China_Zhang_2007-2015_47	4	Zhang 2021	2007-2015	2000_2013		Illinois_USA_Malvick_2001-2002_83	4	Malvick and Grunden 2004	2001-2002	2000_2013
												Jilin_China_Zhang_2007-2015_48	5	Zhang 2021	2007-2015	2000_2013		Illinois_USA_Malvick_2001-2002_84	5	Malvick and Grunden 2004	2001-2002	2000_2013
												Jilin_China_Zhang_2007-2015_49	5	Zhang 2021	2007-2015	2000_2013		Illinois_USA_Malvick_2001-2002_85	4	Malvick and Grunden 2004	2001-2002	2000_2013
												Jilin_China_Zhang_2007-2015_5	1	Zhang 2021	2007-2015	2000_2013		Illinois_USA_Malvick_2001-2002_86	4	Malvick and Grunden 2004	2001-2002	2000_2013
												Jilin_China_Zhang_2007-2015_50	5	Zhang 2021	2007-2015	2000_2013		Illinois_USA_Malvick_2001-2002_87	4	Malvick and Grunden 2004	2001-2002	2000_2013
												Jilin_China_Zhang_2007-2015_51	4	Zhang 2021	2007-2015	2000_2013		Illinois_USA_Malvick_2001-2002_88	5	Malvick and Grunden 2004	2001-2002	2000_2013
												Jilin_China_Zhang_2007-2015_52	6	Zhang 2021	2007-2015	2000_2013		Illinois_USA_Malvick_2001-2002_89	3	Malvick and Grunden 2004	2001-2002	2000_2013
												Jilin_China_Zhang_2007-2015_53	6	Zhang 2021	2007-2015	2000_2013		Illinois_USA_Malvick_2001-2002_9	1	Malvick and Grunden 2004	2001-2002	2000_2013
												Jilin_China_Zhang_2007-2015_54	6	Zhang 2021	2007-2015	2000_2013		Illinois_USA_Malvick_2001-2002_90	3	Malvick and Grunden 2004	2001-2002	2000_2013
												Jilin_China_Zhang_2007-2015_55	6	Zhang 2021	2007-2015	2000_2013		Illinois_USA_Malvick_2001-2002_91	3	Malvick and Grunden 2004	2001-2002	2000_2013
												Jilin_China_Zhang_2007-2015_56	6	Zhang 2021	2007-2015	2000_2013		Illinois_USA_Malvick_2001-2002_92	3	Malvick and Grunden 2004	2001-2002	2000_2013
												Jilin_China_Zhang_2007-2015_57	6	Zhang 2021	2007-2015	2000_2013		Illinois_USA_Malvick_2001-2002_93	3	Malvick and Grunden 2004	2001-2002	2000_2013
												Jilin_China_Zhang_2007-2015_58	6	Zhang 2021	2007-2015	2000_2013		Illinois_USA_Malvick_2001-2002_94	4	Malvick and Grunden 2004	2001-2002	2000_2013
												Jilin_China_Zhang_2007-2015_59	3	Zhang 2021	2007-2015	2000_2013		Illinois_USA_Malvick_2001-2002_95	4	Malvick and Grunden 2004	2001-2002	2000_2013
												Jilin_China_Zhang_2007-2015_6	1	Zhang 2021	2007-2015	2000_2013		Illinois_USA_Malvick_2001-2002_96	4	Malvick and Grunden 2004	2001-2002	2000_2013
												Jilin_China_Zhang_2007-2015_60	3	Zhang 2021	2007-2015	2000_2013		Illinois_USA_Malvick_2001-2002_97	3	Malvick and Grunden 2004	2001-2002	2000_2013
												Jilin_China_Zhang_2007-2015_61	4	Zhang 2021	2007-2015	2000_2013		Illinois_USA_Malvick_2001-2002_98	4	Malvick and Grunden 2004	2001-2002	2000_2013
												Jilin_China_Zhang_2007-2015_62	4	Zhang 2021	2007-2015	2000_2013		Illinois_USA_Malvick_2001-2002_99	5	Malvick and Grunden 2004	2001-2002	2000_2013
												Jilin_China_Zhang_2007-2015_63	4	Zhang 2021	2007-2015	2000_2013		Indiana_USA_Abney_1993_1	1	Abney 1997	1993	1990_1999
												Jilin_China_Zhang_2007-2015_64	2	Zhang 2021	2007-2015	2000_2013		Indiana_USA_Abney_1993_10	1	Abney 1997	1993	1990_1999
												Jilin_China_Zhang_2007-2015_65	4	Zhang 2021	2007-2015	2000_2013		Indiana_USA_Abney_1993_100	2	Abney 1997	1993	1990_1999
												Jilin_China_Zhang_2007-2015_66	4	Zhang 2021	2007-2015	2000_2013		Indiana_USA_Abney_1993_101	2	Abney 1997	1993	1990_1999
												Jilin_China_Zhang_2007-2015_67	2	Zhang 2021	2007-2015	2000_2013		Indiana_USA_Abney_1993_102	2	Abney 1997	1993	1990_1999
												Jilin_China_Zhang_2007-2015_68	2	Zhang 2021	2007-2015	2000_2013		Indiana_USA_Abney_1993_103	2	Abney 1997	1993	1990_1999
												Jilin_China_Zhang_2007-2015_69	3	Zhang 2021	2007-2015	2000_2013		Indiana_USA_Abney_1993_104	2	Abney 1997	1993	1990_1999
												Jilin_China_Zhang_2007-2015_7	1	Zhang 2021	2007-2015	2000_2013		Indiana_USA_Abney_1993_105	2	Abney 1997	1993	1990_1999
												Jilin_China_Zhang_2007-2015_70	3	Zhang 2021	2007-2015	2000_2013		Indiana_USA_Abney_1993_106	2	Abney 1997	1993	1990_1999
												Jilin_China_Zhang_2007-2015_71	1	Zhang 2021	2007-2015	2000_2013		Indiana_USA_Abney_1993_107	2	Abney 1997	1993	1990_1999
												Jilin_China_Zhang_2007-2015_72	3	Zhang 2021	2007-2015	2000_2013		Indiana_USA_Abney_1993_108	2	Abney 1997	1993	1990_1999
												Jilin_China_Zhang_2007-2015_73	3	Zhang 2021	2007-2015	2000_2013		Indiana_USA_Abney_1993_109	2	Abney 1997	1993	1990_1999
												Jilin_China_Zhang_2007-2015_74	3	Zhang 2021	2007-2015	2000_2013		Indiana_USA_Abney_1993_11	1	Abney 1997	1993	1990_1999
												Jilin_China_Zhang_2007-2015_75	3	Zhang 2021	2007-2015	2000_2013		Indiana_USA_Abney_1993_110	2	Abney 1997	1993	1990_1999
												Jilin_China_Zhang_2007-2015_76	2	Zhang 2021	2007-2015	2000_2013		Indiana_USA_Abney_1993_111	2	Abney 1997	1993	1990_1999
												Jilin_China_Zhang_2007-2015_77	2	Zhang 2021	2007-2015	2000_2013		Indiana_USA_Abney_1993_112	2	Abney 1997	1993	1990_1999
												Jilin_China_Zhang_2007-2015_78	2	Zhang 2021	2007-2015	2000_2013		Indiana_USA_Abney_1993_113	2	Abney 1997	1993	1990_1999
												Jilin_China_Zhang_2007-2015_79	1	Zhang 2021	2007-2015	2000_2013		Indiana_USA_Abney_1993_114	2	Abney 1997	1993	1990_1999
												Jilin_China_Zhang_2007-2015_8	1	Zhang 2021	2007-2015	2000_2013		Indiana_USA_Abney_1993_115	2	Abney 1997	1993	1990_1999
												Jilin_China_Zhang_2007-2015_80	1	Zhang 2021	2007-2015	2000_2013		Indiana_USA_Abney_1993_116	2	Abney 1997	1993	1990_1999
												Jilin_China_Zhang_2007-2015_81	3	Zhang 2021	2007-2015	2000_2013		Indiana_USA_Abney_1993_117	2	Abney 1997	1993	1990_1999
												Jilin_China_Zhang_2007-2015_82	2	Zhang 2021	2007-2015	2000_2013		Indiana_USA_Abney_1993_118	2	Abney 1997	1993	1990_1999
												Jilin_China_Zhang_2007-2015_83	4	Zhang 2021	2007-2015	2000_2013		Indiana_USA_Abney_1993_119	2	Abney 1997	1993	1990_1999
												Jilin_China_Zhang_2007-2015_84	4	Zhang 2021	2007-2015	2000_2013		Indiana_USA_Abney_1993_12	1	Abney 1997	1993	1990_1999
												Jilin_China_Zhang_2007-2015_85	4	Zhang 2021	2007-2015	2000_2013		Indiana_USA_Abney_1993_120	2	Abney 1997	1993	1990_1999
												Jilin_China_Zhang_2007-2015_86	4	Zhang 2021	2007-2015	2000_2013		Indiana_USA_Abney_1993_121	2	Abney 1997	1993	1990_1999
												Jilin_China_Zhang_2007-2015_87	2	Zhang 2021	2007-2015	2000_2013		Indiana_USA_Abney_1993_122	2	Abney 1997	1993	1990_1999
												Jilin_China_Zhang_2007-2015_88	2	Zhang 2021	2007-2015	2000_2013		Indiana_USA_Abney_1993_123	2	Abney 1997	1993	1990_1999
												Jilin_China_Zhang_2007-2015_89	2	Zhang 2021	2007-2015	2000_2013		Indiana_USA_Abney_1993_124	2	Abney 1997	1993	1990_1999
												Jilin_China_Zhang_2007-2015_9	1	Zhang 2021	2007-2015	2000_2013		Indiana_USA_Abney_1993_125	2	Abney 1997	1993	1990_1999
												Jilin_China_Zhang_2007-2015_90	2	Zhang 2021	2007-2015	2000_2013		Indiana_USA_Abney_1993_126	2	Abney 1997	1993	1990_1999
												Jilin_China_Zhang_2007-2015_91	2	Zhang 2021	2007-2015	2000_2013		Indiana_USA_Abney_1993_127	2	Abney 1997	1993	1990_1999
												Jilin_China_Zhang_2007-2015_92	2	Zhang 2021	2007-2015	2000_2013		Indiana_USA_Abney_1993_128	2	Abney 1997	1993	1990_1999
												Jilin_China_Zhang_2007-2015_93	1	Zhang 2021	2007-2015	2000_2013		Indiana_USA_Abney_1993_129	2	Abney 1997	1993	1990_1999
												Jilin_China_Zhang_2007-2015_94	2	Zhang 2021	2007-2015	2000_2013		Indiana_USA_Abney_1993_13	1	Abney 1997	1993	1990_1999
												Jilin_China_Zhang_2007-2015_95	5	Zhang 2021	2007-2015	2000_2013		Indiana_USA_Abney_1993_130	2	Abney 1997	1993	1990_1999
												Jilin_China_Zhang_2007-2015_96	5	Zhang 2021	2007-2015	2000_2013		Indiana_USA_Abney_1993_131	2	Abney 1997	1993	1990_1999
												Jilin_China_Zhang_2007-2015_97	1	Zhang 2021	2007-2015	2000_2013		Indiana_USA_Abney_1993_132	2	Abney 1997	1993	1990_1999
												Jilin_China_Zhang_2007-2015_98	2	Zhang 2021	2007-2015	2000_2013		Indiana_USA_Abney_1993_133	2	Abney 1997	1993	1990_1999
												Jilin_China_Zhang_2007-2015_99	1	Zhang 2021	2007-2015	2000_2013		Indiana_USA_Abney_1993_134	2	Abney 1997	1993	1990_1999
												Jilin_China_Zhu_1999_48	3	Zhu 2003	1999	1990_1999		Indiana_USA_Abney_1993_135	2	Abney 1997	1993	1990_1999
												Shandong_China_Zhu_2000_72	5	Zhu 2003	2000	2000_2013		Indiana_USA_Abney_1993_136	2	Abney 1997	1993	1990_1999
												Shandong_China_Zhu_2000_73	3	Zhu 2003	2000	2000_2013		Indiana_USA_Abney_1993_137	2	Abney 1997	1993	1990_1999
												Shandong_China_Zhu_2000_74	6	Zhu 2003	2000	2000_2013		Indiana_USA_Abney_1993_138	2	Abney 1997	1993	1990_1999
												Shandong_China_Zhu_2000_75	6	Zhu 2003	2000	2000_2013		Indiana_USA_Abney_1993_139	2	Abney 1997	1993	1990_1999
												Shandong_China_Zhu_2000_76	5	Zhu 2003	2000	2000_2013		Indiana_USA_Abney_1993_14	1	Abney 1997	1993	1990_1999
												Shandong_China_Zhu_2000_77	6	Zhu 2003	2000	2000_2013		Indiana_USA_Abney_1993_140	2	Abney 1997	1993	1990_1999
												Xinjiang_China_Linkai_2007-2008_1	1	Linkai 2012	2007-2008	2000_2013		Indiana_USA_Abney_1993_141	2	Abney 1997	1993	1990_1999
												Xinjiang_China_Linkai_2007-2008_10	0	Linkai 2012	2007-2008	2000_2013		Indiana_USA_Abney_1993_142	2	Abney 1997	1993	1990_1999
												Xinjiang_China_Linkai_2007-2008_11	3	Linkai 2012	2007-2008	2000_2013		Indiana_USA_Abney_1993_143	2	Abney 1997	1993	1990_1999
												Xinjiang_China_Linkai_2007-2008_12	2	Linkai 2012	2007-2008	2000_2013		Indiana_USA_Abney_1993_144	2	Abney 1997	1993	1990_1999
												Xinjiang_China_Linkai_2007-2008_13	1	Linkai 2012	2007-2008	2000_2013		Indiana_USA_Abney_1993_145	2	Abney 1997	1993	1990_1999
												Xinjiang_China_Linkai_2007-2008_14	1	Linkai 2012	2007-2008	2000_2013		Indiana_USA_Abney_1993_146	2	Abney 1997	1993	1990_1999
												Xinjiang_China_Linkai_2007-2008_15	0	Linkai 2012	2007-2008	2000_2013		Indiana_USA_Abney_1993_147	2	Abney 1997	1993	1990_1999
												Xinjiang_China_Linkai_2007-2008_16	0	Linkai 2012	2007-2008	2000_2013		Indiana_USA_Abney_1993_148	2	Abney 1997	1993	1990_1999
												Xinjiang_China_Linkai_2007-2008_17	1	Linkai 2012	2007-2008	2000_2013		Indiana_USA_Abney_1993_149	2	Abney 1997	1993	1990_1999
												Xinjiang_China_Linkai_2007-2008_18	1	Linkai 2012	2007-2008	2000_2013		Indiana_USA_Abney_1993_15	1	Abney 1997	1993	1990_1999
												Xinjiang_China_Linkai_2007-2008_19	0	Linkai 2012	2007-2008	2000_2013		Indiana_USA_Abney_1993_150	2	Abney 1997	1993	1990_1999
												Xinjiang_China_Linkai_2007-2008_2	1	Linkai 2012	2007-2008	2000_2013		Indiana_USA_Abney_1993_151	2	Abney 1997	1993	1990_1999
												Xinjiang_China_Linkai_2007-2008_20	0	Linkai 2012	2007-2008	2000_2013		Indiana_USA_Abney_1993_152	2	Abney 1997	1993	1990_1999
												Xinjiang_China_Linkai_2007-2008_21	3	Linkai 2012	2007-2008	2000_2013		Indiana_USA_Abney_1993_153	2	Abney 1997	1993	1990_1999
												Xinjiang_China_Linkai_2007-2008_22	0	Linkai 2012	2007-2008	2000_2013		Indiana_USA_Abney_1993_154	2	Abney 1997	1993	1990_1999
												Xinjiang_China_Linkai_2007-2008_23	0	Linkai 2012	2007-2008	2000_2013		Indiana_USA_Abney_1993_155	2	Abney 1997	1993	1990_1999
												Xinjiang_China_Linkai_2007-2008_24	0	Linkai 2012	2007-2008	2000_2013		Indiana_USA_Abney_1993_156	2	Abney 1997	1993	1990_1999
												Xinjiang_China_Linkai_2007-2008_25	0	Linkai 2012	2007-2008	2000_2013		Indiana_USA_Abney_1993_157	2	Abney 1997	1993	1990_1999
												Xinjiang_China_Linkai_2007-2008_26	1	Linkai 2012	2007-2008	2000_2013		Indiana_USA_Abney_1993_158	2	Abney 1997	1993	1990_1999
												Xinjiang_China_Linkai_2007-2008_3	1	Linkai 2012	2007-2008	2000_2013		Indiana_USA_Abney_1993_159	2	Abney 1997	1993	1990_1999
												Xinjiang_China_Linkai_2007-2008_4	1	Linkai 2012	2007-2008	2000_2013		Indiana_USA_Abney_1993_16	1	Abney 1997	1993	1990_1999
												Xinjiang_China_Linkai_2007-2008_5	1	Linkai 2012	2007-2008	2000_2013		Indiana_USA_Abney_1993_160	2	Abney 1997	1993	1990_1999
												Xinjiang_China_Linkai_2007-2008_6	1	Linkai 2012	2007-2008	2000_2013		Indiana_USA_Abney_1993_161	2	Abney 1997	1993	1990_1999
												Xinjiang_China_Linkai_2007-2008_7	1	Linkai 2012	2007-2008	2000_2013		Indiana_USA_Abney_1993_162	2	Abney 1997	1993	1990_1999
												Xinjiang_China_Linkai_2007-2008_8	0	Linkai 2012	2007-2008	2000_2013		Indiana_USA_Abney_1993_163	2	Abney 1997	1993	1990_1999
												Xinjiang_China_Linkai_2007-2008_9	2	Linkai 2012	2007-2008	2000_2013		Indiana_USA_Abney_1993_164	2	Abney 1997	1993	1990_1999
												Zhejiang_China_Zhu_2000_80	7	Zhu 2003	2000	2000_2013		Indiana_USA_Abney_1993_165	2	Abney 1997	1993	1990_1999
												Zhejiang_China_Zhu_2000_81	7	Zhu 2003	2000	2000_2013		Indiana_USA_Abney_1993_166	2	Abney 1997	1993	1990_1999
												Zhejiang_China_Zhu_2000_82	8	Zhu 2003	2000	2000_2013		Indiana_USA_Abney_1993_167	2	Abney 1997	1993	1990_1999
																		Indiana_USA_Abney_1993_168	2	Abney 1997	1993	1990_1999
																		Indiana_USA_Abney_1993_169	2	Abney 1997	1993	1990_1999
																		Indiana_USA_Abney_1993_17	1	Abney 1997	1993	1990_1999
																		Indiana_USA_Abney_1993_170	2	Abney 1997	1993	1990_1999
																		Indiana_USA_Abney_1993_171	2	Abney 1997	1993	1990_1999
																		Indiana_USA_Abney_1993_172	3	Abney 1997	1993	1990_1999
																		Indiana_USA_Abney_1993_173	3	Abney 1997	1993	1990_1999
																		Indiana_USA_Abney_1993_174	3	Abney 1997	1993	1990_1999
																		Indiana_USA_Abney_1993_175	3	Abney 1997	1993	1990_1999
																		Indiana_USA_Abney_1993_176	3	Abney 1997	1993	1990_1999
																		Indiana_USA_Abney_1993_177	3	Abney 1997	1993	1990_1999
																		Indiana_USA_Abney_1993_178	3	Abney 1997	1993	1990_1999
																		Indiana_USA_Abney_1993_179	3	Abney 1997	1993	1990_1999
																		Indiana_USA_Abney_1993_18	1	Abney 1997	1993	1990_1999
																		Indiana_USA_Abney_1993_180	3	Abney 1997	1993	1990_1999
																		Indiana_USA_Abney_1993_181	3	Abney 1997	1993	1990_1999
																		Indiana_USA_Abney_1993_182	3	Abney 1997	1993	1990_1999
																		Indiana_USA_Abney_1993_183	3	Abney 1997	1993	1990_1999
																		Indiana_USA_Abney_1993_184	3	Abney 1997	1993	1990_1999
																		Indiana_USA_Abney_1993_185	3	Abney 1997	1993	1990_1999
																		Indiana_USA_Abney_1993_186	3	Abney 1997	1993	1990_1999
																		Indiana_USA_Abney_1993_187	3	Abney 1997	1993	1990_1999
																		Indiana_USA_Abney_1993_188	3	Abney 1997	1993	1990_1999
																		Indiana_USA_Abney_1993_189	3	Abney 1997	1993	1990_1999
																		Indiana_USA_Abney_1993_19	1	Abney 1997	1993	1990_1999
																		Indiana_USA_Abney_1993_190	5	Abney 1997	1993	1990_1999
																		Indiana_USA_Abney_1993_191	5	Abney 1997	1993	1990_1999
																		Indiana_USA_Abney_1993_192	5	Abney 1997	1993	1990_1999
																		Indiana_USA_Abney_1993_193	5	Abney 1997	1993	1990_1999
																		Indiana_USA_Abney_1993_194	5	Abney 1997	1993	1990_1999
																		Indiana_USA_Abney_1993_195	5	Abney 1997	1993	1990_1999
																		Indiana_USA_Abney_1993_196	4	Abney 1997	1993	1990_1999
																		Indiana_USA_Abney_1993_197	4	Abney 1997	1993	1990_1999
																		Indiana_USA_Abney_1993_198	4	Abney 1997	1993	1990_1999
																		Indiana_USA_Abney_1993_199	4	Abney 1997	1993	1990_1999
																		Indiana_USA_Abney_1993_2	1	Abney 1997	1993	1990_1999
																		Indiana_USA_Abney_1993_20	1	Abney 1997	1993	1990_1999
																		Indiana_USA_Abney_1993_200	4	Abney 1997	1993	1990_1999
																		Indiana_USA_Abney_1993_201	4	Abney 1997	1993	1990_1999
																		Indiana_USA_Abney_1993_202	4	Abney 1997	1993	1990_1999
																		Indiana_USA_Abney_1993_203	4	Abney 1997	1993	1990_1999
																		Indiana_USA_Abney_1993_204	4	Abney 1997	1993	1990_1999
																		Indiana_USA_Abney_1993_205	4	Abney 1997	1993	1990_1999
																		Indiana_USA_Abney_1993_206	4	Abney 1997	1993	1990_1999
																		Indiana_USA_Abney_1993_207	4	Abney 1997	1993	1990_1999
																		Indiana_USA_Abney_1993_208	4	Abney 1997	1993	1990_1999
																		Indiana_USA_Abney_1993_209	4	Abney 1997	1993	1990_1999
																		Indiana_USA_Abney_1993_21	1	Abney 1997	1993	1990_1999
																		Indiana_USA_Abney_1993_210	4	Abney 1997	1993	1990_1999
																		Indiana_USA_Abney_1993_211	3	Abney 1997	1993	1990_1999
																		Indiana_USA_Abney_1993_212	3	Abney 1997	1993	1990_1999
																		Indiana_USA_Abney_1993_213	3	Abney 1997	1993	1990_1999
																		Indiana_USA_Abney_1993_214	3	Abney 1997	1993	1990_1999
																		Indiana_USA_Abney_1993_215	3	Abney 1997	1993	1990_1999
																		Indiana_USA_Abney_1993_216	3	Abney 1997	1993	1990_1999
																		Indiana_USA_Abney_1993_217	3	Abney 1997	1993	1990_1999
																		Indiana_USA_Abney_1993_218	3	Abney 1997	1993	1990_1999
																		Indiana_USA_Abney_1993_219	3	Abney 1997	1993	1990_1999
																		Indiana_USA_Abney_1993_22	1	Abney 1997	1993	1990_1999
																		Indiana_USA_Abney_1993_220	2	Abney 1997	1993	1990_1999
																		Indiana_USA_Abney_1993_221	2	Abney 1997	1993	1990_1999
																		Indiana_USA_Abney_1993_222	2	Abney 1997	1993	1990_1999
																		Indiana_USA_Abney_1993_223	2	Abney 1997	1993	1990_1999
																		Indiana_USA_Abney_1993_224	2	Abney 1997	1993	1990_1999
																		Indiana_USA_Abney_1993_225	2	Abney 1997	1993	1990_1999
																		Indiana_USA_Abney_1993_226	6	Abney 1997	1993	1990_1999
																		Indiana_USA_Abney_1993_227	3	Abney 1997	1993	1990_1999
																		Indiana_USA_Abney_1993_228	5	Abney 1997	1993	1990_1999
																		Indiana_USA_Abney_1993_229	5	Abney 1997	1993	1990_1999
																		Indiana_USA_Abney_1993_23	1	Abney 1997	1993	1990_1999
																		Indiana_USA_Abney_1993_230	5	Abney 1997	1993	1990_1999
																		Indiana_USA_Abney_1993_231	4	Abney 1997	1993	1990_1999
																		Indiana_USA_Abney_1993_232	4	Abney 1997	1993	1990_1999
																		Indiana_USA_Abney_1993_233	4	Abney 1997	1993	1990_1999
																		Indiana_USA_Abney_1993_234	4	Abney 1997	1993	1990_1999
																		Indiana_USA_Abney_1993_235	4	Abney 1997	1993	1990_1999
																		Indiana_USA_Abney_1993_236	4	Abney 1997	1993	1990_1999
																		Indiana_USA_Abney_1993_237	4	Abney 1997	1993	1990_1999
																		Indiana_USA_Abney_1993_238	4	Abney 1997	1993	1990_1999
																		Indiana_USA_Abney_1993_239	4	Abney 1997	1993	1990_1999
																		Indiana_USA_Abney_1993_24	1	Abney 1997	1993	1990_1999
																		Indiana_USA_Abney_1993_240	4	Abney 1997	1993	1990_1999
																		Indiana_USA_Abney_1993_241	4	Abney 1997	1993	1990_1999
																		Indiana_USA_Abney_1993_242	4	Abney 1997	1993	1990_1999
																		Indiana_USA_Abney_1993_243	4	Abney 1997	1993	1990_1999
																		Indiana_USA_Abney_1993_244	4	Abney 1997	1993	1990_1999
																		Indiana_USA_Abney_1993_245	4	Abney 1997	1993	1990_1999
																		Indiana_USA_Abney_1993_246	4	Abney 1997	1993	1990_1999
																		Indiana_USA_Abney_1993_247	4	Abney 1997	1993	1990_1999
																		Indiana_USA_Abney_1993_248	4	Abney 1997	1993	1990_1999
																		Indiana_USA_Abney_1993_249	5	Abney 1997	1993	1990_1999
																		Indiana_USA_Abney_1993_25	1	Abney 1997	1993	1990_1999
																		Indiana_USA_Abney_1993_250	5	Abney 1997	1993	1990_1999
																		Indiana_USA_Abney_1993_251	5	Abney 1997	1993	1990_1999
																		Indiana_USA_Abney_1993_252	5	Abney 1997	1993	1990_1999
																		Indiana_USA_Abney_1993_253	5	Abney 1997	1993	1990_1999
																		Indiana_USA_Abney_1993_254	5	Abney 1997	1993	1990_1999
																		Indiana_USA_Abney_1993_255	5	Abney 1997	1993	1990_1999
																		Indiana_USA_Abney_1993_256	5	Abney 1997	1993	1990_1999
																		Indiana_USA_Abney_1993_257	5	Abney 1997	1993	1990_1999
																		Indiana_USA_Abney_1993_258	5	Abney 1997	1993	1990_1999
																		Indiana_USA_Abney_1993_259	5	Abney 1997	1993	1990_1999
																		Indiana_USA_Abney_1993_26	1	Abney 1997	1993	1990_1999
																		Indiana_USA_Abney_1993_260	5	Abney 1997	1993	1990_1999
																		Indiana_USA_Abney_1993_261	6	Abney 1997	1993	1990_1999
																		Indiana_USA_Abney_1993_262	6	Abney 1997	1993	1990_1999
																		Indiana_USA_Abney_1993_263	6	Abney 1997	1993	1990_1999
																		Indiana_USA_Abney_1993_264	6	Abney 1997	1993	1990_1999
																		Indiana_USA_Abney_1993_265	6	Abney 1997	1993	1990_1999
																		Indiana_USA_Abney_1993_266	3	Abney 1997	1993	1990_1999
																		Indiana_USA_Abney_1993_267	3	Abney 1997	1993	1990_1999
																		Indiana_USA_Abney_1993_268	3	Abney 1997	1993	1990_1999
																		Indiana_USA_Abney_1993_269	3	Abney 1997	1993	1990_1999
																		Indiana_USA_Abney_1993_27	1	Abney 1997	1993	1990_1999
																		Indiana_USA_Abney_1993_270	3	Abney 1997	1993	1990_1999
																		Indiana_USA_Abney_1993_271	5	Abney 1997	1993	1990_1999
																		Indiana_USA_Abney_1993_272	5	Abney 1997	1993	1990_1999
																		Indiana_USA_Abney_1993_273	5	Abney 1997	1993	1990_1999
																		Indiana_USA_Abney_1993_274	5	Abney 1997	1993	1990_1999
																		Indiana_USA_Abney_1993_275	5	Abney 1997	1993	1990_1999
																		Indiana_USA_Abney_1993_276	4	Abney 1997	1993	1990_1999
																		Indiana_USA_Abney_1993_277	4	Abney 1997	1993	1990_1999
																		Indiana_USA_Abney_1993_278	4	Abney 1997	1993	1990_1999
																		Indiana_USA_Abney_1993_279	4	Abney 1997	1993	1990_1999
																		Indiana_USA_Abney_1993_28	1	Abney 1997	1993	1990_1999
																		Indiana_USA_Abney_1993_280	4	Abney 1997	1993	1990_1999
																		Indiana_USA_Abney_1993_281	4	Abney 1997	1993	1990_1999
																		Indiana_USA_Abney_1993_282	4	Abney 1997	1993	1990_1999
																		Indiana_USA_Abney_1993_283	4	Abney 1997	1993	1990_1999
																		Indiana_USA_Abney_1993_284	4	Abney 1997	1993	1990_1999
																		Indiana_USA_Abney_1993_285	4	Abney 1997	1993	1990_1999
																		Indiana_USA_Abney_1993_286	4	Abney 1997	1993	1990_1999
																		Indiana_USA_Abney_1993_287	4	Abney 1997	1993	1990_1999
																		Indiana_USA_Abney_1993_288	3	Abney 1997	1993	1990_1999
																		Indiana_USA_Abney_1993_289	3	Abney 1997	1993	1990_1999
																		Indiana_USA_Abney_1993_29	1	Abney 1997	1993	1990_1999
																		Indiana_USA_Abney_1993_290	3	Abney 1997	1993	1990_1999
																		Indiana_USA_Abney_1993_291	3	Abney 1997	1993	1990_1999
																		Indiana_USA_Abney_1993_292	3	Abney 1997	1993	1990_1999
																		Indiana_USA_Abney_1993_293	3	Abney 1997	1993	1990_1999
																		Indiana_USA_Abney_1993_294	3	Abney 1997	1993	1990_1999
																		Indiana_USA_Abney_1993_295	3	Abney 1997	1993	1990_1999
																		Indiana_USA_Abney_1993_296	3	Abney 1997	1993	1990_1999
																		Indiana_USA_Abney_1993_297	3	Abney 1997	1993	1990_1999
																		Indiana_USA_Abney_1993_298	3	Abney 1997	1993	1990_1999
																		Indiana_USA_Abney_1993_299	3	Abney 1997	1993	1990_1999
																		Indiana_USA_Abney_1993_3	1	Abney 1997	1993	1990_1999
																		Indiana_USA_Abney_1993_30	1	Abney 1997	1993	1990_1999
																		Indiana_USA_Abney_1993_300	3	Abney 1997	1993	1990_1999
																		Indiana_USA_Abney_1993_301	3	Abney 1997	1993	1990_1999
																		Indiana_USA_Abney_1993_302	3	Abney 1997	1993	1990_1999
																		Indiana_USA_Abney_1993_303	6	Abney 1997	1993	1990_1999
																		Indiana_USA_Abney_1993_31	1	Abney 1997	1993	1990_1999
																		Indiana_USA_Abney_1993_32	1	Abney 1997	1993	1990_1999
																		Indiana_USA_Abney_1993_33	1	Abney 1997	1993	1990_1999
																		Indiana_USA_Abney_1993_34	1	Abney 1997	1993	1990_1999
																		Indiana_USA_Abney_1993_35	1	Abney 1997	1993	1990_1999
																		Indiana_USA_Abney_1993_36	1	Abney 1997	1993	1990_1999
																		Indiana_USA_Abney_1993_37	1	Abney 1997	1993	1990_1999
																		Indiana_USA_Abney_1993_38	1	Abney 1997	1993	1990_1999
																		Indiana_USA_Abney_1993_39	1	Abney 1997	1993	1990_1999
																		Indiana_USA_Abney_1993_4	1	Abney 1997	1993	1990_1999
																		Indiana_USA_Abney_1993_40	1	Abney 1997	1993	1990_1999
																		Indiana_USA_Abney_1993_41	1	Abney 1997	1993	1990_1999
																		Indiana_USA_Abney_1993_42	1	Abney 1997	1993	1990_1999
																		Indiana_USA_Abney_1993_43	1	Abney 1997	1993	1990_1999
																		Indiana_USA_Abney_1993_44	1	Abney 1997	1993	1990_1999
																		Indiana_USA_Abney_1993_45	1	Abney 1997	1993	1990_1999
																		Indiana_USA_Abney_1993_46	1	Abney 1997	1993	1990_1999
																		Indiana_USA_Abney_1993_47	1	Abney 1997	1993	1990_1999
																		Indiana_USA_Abney_1993_48	1	Abney 1997	1993	1990_1999
																		Indiana_USA_Abney_1993_49	1	Abney 1997	1993	1990_1999
																		Indiana_USA_Abney_1993_5	1	Abney 1997	1993	1990_1999
																		Indiana_USA_Abney_1993_50	1	Abney 1997	1993	1990_1999
																		Indiana_USA_Abney_1993_51	1	Abney 1997	1993	1990_1999
																		Indiana_USA_Abney_1993_52	1	Abney 1997	1993	1990_1999
																		Indiana_USA_Abney_1993_53	1	Abney 1997	1993	1990_1999
																		Indiana_USA_Abney_1993_54	1	Abney 1997	1993	1990_1999
																		Indiana_USA_Abney_1993_55	1	Abney 1997	1993	1990_1999
																		Indiana_USA_Abney_1993_56	1	Abney 1997	1993	1990_1999
																		Indiana_USA_Abney_1993_57	1	Abney 1997	1993	1990_1999
																		Indiana_USA_Abney_1993_58	1	Abney 1997	1993	1990_1999
																		Indiana_USA_Abney_1993_59	1	Abney 1997	1993	1990_1999
																		Indiana_USA_Abney_1993_6	1	Abney 1997	1993	1990_1999
																		Indiana_USA_Abney_1993_60	1	Abney 1997	1993	1990_1999
																		Indiana_USA_Abney_1993_61	1	Abney 1997	1993	1990_1999
																		Indiana_USA_Abney_1993_62	1	Abney 1997	1993	1990_1999
																		Indiana_USA_Abney_1993_63	1	Abney 1997	1993	1990_1999
																		Indiana_USA_Abney_1993_64	1	Abney 1997	1993	1990_1999
																		Indiana_USA_Abney_1993_65	1	Abney 1997	1993	1990_1999
																		Indiana_USA_Abney_1993_66	1	Abney 1997	1993	1990_1999
																		Indiana_USA_Abney_1993_67	1	Abney 1997	1993	1990_1999
																		Indiana_USA_Abney_1993_68	1	Abney 1997	1993	1990_1999
																		Indiana_USA_Abney_1993_69	1	Abney 1997	1993	1990_1999
																		Indiana_USA_Abney_1993_7	1	Abney 1997	1993	1990_1999
																		Indiana_USA_Abney_1993_70	1	Abney 1997	1993	1990_1999
																		Indiana_USA_Abney_1993_71	1	Abney 1997	1993	1990_1999
																		Indiana_USA_Abney_1993_72	1	Abney 1997	1993	1990_1999
																		Indiana_USA_Abney_1993_73	1	Abney 1997	1993	1990_1999
																		Indiana_USA_Abney_1993_74	1	Abney 1997	1993	1990_1999
																		Indiana_USA_Abney_1993_75	1	Abney 1997	1993	1990_1999
																		Indiana_USA_Abney_1993_76	1	Abney 1997	1993	1990_1999
																		Indiana_USA_Abney_1993_77	1	Abney 1997	1993	1990_1999
																		Indiana_USA_Abney_1993_78	1	Abney 1997	1993	1990_1999
																		Indiana_USA_Abney_1993_79	1	Abney 1997	1993	1990_1999
																		Indiana_USA_Abney_1993_8	1	Abney 1997	1993	1990_1999
																		Indiana_USA_Abney_1993_80	1	Abney 1997	1993	1990_1999
																		Indiana_USA_Abney_1993_81	1	Abney 1997	1993	1990_1999
																		Indiana_USA_Abney_1993_82	1	Abney 1997	1993	1990_1999
																		Indiana_USA_Abney_1993_83	1	Abney 1997	1993	1990_1999
																		Indiana_USA_Abney_1993_84	1	Abney 1997	1993	1990_1999
																		Indiana_USA_Abney_1993_85	1	Abney 1997	1993	1990_1999
																		Indiana_USA_Abney_1993_86	1	Abney 1997	1993	1990_1999
																		Indiana_USA_Abney_1993_87	1	Abney 1997	1993	1990_1999
																		Indiana_USA_Abney_1993_88	1	Abney 1997	1993	1990_1999
																		Indiana_USA_Abney_1993_89	1	Abney 1997	1993	1990_1999
																		Indiana_USA_Abney_1993_9	1	Abney 1997	1993	1990_1999
																		Indiana_USA_Abney_1993_90	1	Abney 1997	1993	1990_1999
																		Indiana_USA_Abney_1993_91	1	Abney 1997	1993	1990_1999
																		Indiana_USA_Abney_1993_92	1	Abney 1997	1993	1990_1999
																		Indiana_USA_Abney_1993_93	1	Abney 1997	1993	1990_1999
																		Indiana_USA_Abney_1993_94	2	Abney 1997	1993	1990_1999
																		Indiana_USA_Abney_1993_95	2	Abney 1997	1993	1990_1999
																		Indiana_USA_Abney_1993_96	2	Abney 1997	1993	1990_1999
																		Indiana_USA_Abney_1993_97	2	Abney 1997	1993	1990_1999
																		Indiana_USA_Abney_1993_98	2	Abney 1997	1993	1990_1999
																		Indiana_USA_Abney_1993_99	2	Abney 1997	1993	1990_1999
																		Indiana_USA_Hebb_2016-2018_1	6	Hebb 2021	2016-2018	2013_2019
																		Indiana_USA_Hebb_2016-2018_10	5	Hebb 2021	2016-2018	2013_2019
																		Indiana_USA_Hebb_2016-2018_100	4	Hebb 2021	2016-2018	2013_2019
																		Indiana_USA_Hebb_2016-2018_101	4	Hebb 2021	2016-2018	2013_2019
																		Indiana_USA_Hebb_2016-2018_102	3	Hebb 2021	2016-2018	2013_2019
																		Indiana_USA_Hebb_2016-2018_103	5	Hebb 2021	2016-2018	2013_2019
																		Indiana_USA_Hebb_2016-2018_104	4	Hebb 2021	2016-2018	2013_2019
																		Indiana_USA_Hebb_2016-2018_105	6	Hebb 2021	2016-2018	2013_2019
																		Indiana_USA_Hebb_2016-2018_106	3	Hebb 2021	2016-2018	2013_2019
																		Indiana_USA_Hebb_2016-2018_107	3	Hebb 2021	2016-2018	2013_2019
																		Indiana_USA_Hebb_2016-2018_108	4	Hebb 2021	2016-2018	2013_2019
																		Indiana_USA_Hebb_2016-2018_109	4	Hebb 2021	2016-2018	2013_2019
																		Indiana_USA_Hebb_2016-2018_11	5	Hebb 2021	2016-2018	2013_2019
																		Indiana_USA_Hebb_2016-2018_110	4	Hebb 2021	2016-2018	2013_2019
																		Indiana_USA_Hebb_2016-2018_111	2	Hebb 2021	2016-2018	2013_2019
																		Indiana_USA_Hebb_2016-2018_112	5	Hebb 2021	2016-2018	2013_2019
																		Indiana_USA_Hebb_2016-2018_113	0	Hebb 2021	2016-2018	2013_2019
																		Indiana_USA_Hebb_2016-2018_114	4	Hebb 2021	2016-2018	2013_2019
																		Indiana_USA_Hebb_2016-2018_115	6	Hebb 2021	2016-2018	2013_2019
																		Indiana_USA_Hebb_2016-2018_116	7	Hebb 2021	2016-2018	2013_2019
																		Indiana_USA_Hebb_2016-2018_117	5	Hebb 2021	2016-2018	2013_2019
																		Indiana_USA_Hebb_2016-2018_118	6	Hebb 2021	2016-2018	2013_2019
																		Indiana_USA_Hebb_2016-2018_119	4	Hebb 2021	2016-2018	2013_2019
																		Indiana_USA_Hebb_2016-2018_12	5	Hebb 2021	2016-2018	2013_2019
																		Indiana_USA_Hebb_2016-2018_120	7	Hebb 2021	2016-2018	2013_2019
																		Indiana_USA_Hebb_2016-2018_121	6	Hebb 2021	2016-2018	2013_2019
																		Indiana_USA_Hebb_2016-2018_122	7	Hebb 2021	2016-2018	2013_2019
																		Indiana_USA_Hebb_2016-2018_123	7	Hebb 2021	2016-2018	2013_2019
																		Indiana_USA_Hebb_2016-2018_13	3	Hebb 2021	2016-2018	2013_2019
																		Indiana_USA_Hebb_2016-2018_14	7	Hebb 2021	2016-2018	2013_2019
																		Indiana_USA_Hebb_2016-2018_15	6	Hebb 2021	2016-2018	2013_2019
																		Indiana_USA_Hebb_2016-2018_16	3	Hebb 2021	2016-2018	2013_2019
																		Indiana_USA_Hebb_2016-2018_17	5	Hebb 2021	2016-2018	2013_2019
																		Indiana_USA_Hebb_2016-2018_18	5	Hebb 2021	2016-2018	2013_2019
																		Indiana_USA_Hebb_2016-2018_19	5	Hebb 2021	2016-2018	2013_2019
																		Indiana_USA_Hebb_2016-2018_2	5	Hebb 2021	2016-2018	2013_2019
																		Indiana_USA_Hebb_2016-2018_20	6	Hebb 2021	2016-2018	2013_2019
																		Indiana_USA_Hebb_2016-2018_21	5	Hebb 2021	2016-2018	2013_2019
																		Indiana_USA_Hebb_2016-2018_22	5	Hebb 2021	2016-2018	2013_2019
																		Indiana_USA_Hebb_2016-2018_23	5	Hebb 2021	2016-2018	2013_2019
																		Indiana_USA_Hebb_2016-2018_24	5	Hebb 2021	2016-2018	2013_2019
																		Indiana_USA_Hebb_2016-2018_25	5	Hebb 2021	2016-2018	2013_2019
																		Indiana_USA_Hebb_2016-2018_26	5	Hebb 2021	2016-2018	2013_2019
																		Indiana_USA_Hebb_2016-2018_27	4	Hebb 2021	2016-2018	2013_2019
																		Indiana_USA_Hebb_2016-2018_28	5	Hebb 2021	2016-2018	2013_2019
																		Indiana_USA_Hebb_2016-2018_29	5	Hebb 2021	2016-2018	2013_2019
																		Indiana_USA_Hebb_2016-2018_3	5	Hebb 2021	2016-2018	2013_2019
																		Indiana_USA_Hebb_2016-2018_30	4	Hebb 2021	2016-2018	2013_2019
																		Indiana_USA_Hebb_2016-2018_31	5	Hebb 2021	2016-2018	2013_2019
																		Indiana_USA_Hebb_2016-2018_32	5	Hebb 2021	2016-2018	2013_2019
																		Indiana_USA_Hebb_2016-2018_33	5	Hebb 2021	2016-2018	2013_2019
																		Indiana_USA_Hebb_2016-2018_34	4	Hebb 2021	2016-2018	2013_2019
																		Indiana_USA_Hebb_2016-2018_35	3	Hebb 2021	2016-2018	2013_2019
																		Indiana_USA_Hebb_2016-2018_36	6	Hebb 2021	2016-2018	2013_2019
																		Indiana_USA_Hebb_2016-2018_37	5	Hebb 2021	2016-2018	2013_2019
																		Indiana_USA_Hebb_2016-2018_38	5	Hebb 2021	2016-2018	2013_2019
																		Indiana_USA_Hebb_2016-2018_39	4	Hebb 2021	2016-2018	2013_2019
																		Indiana_USA_Hebb_2016-2018_4	2	Hebb 2021	2016-2018	2013_2019
																		Indiana_USA_Hebb_2016-2018_40	3	Hebb 2021	2016-2018	2013_2019
																		Indiana_USA_Hebb_2016-2018_41	6	Hebb 2021	2016-2018	2013_2019
																		Indiana_USA_Hebb_2016-2018_42	5	Hebb 2021	2016-2018	2013_2019
																		Indiana_USA_Hebb_2016-2018_43	5	Hebb 2021	2016-2018	2013_2019
																		Indiana_USA_Hebb_2016-2018_44	5	Hebb 2021	2016-2018	2013_2019
																		Indiana_USA_Hebb_2016-2018_45	6	Hebb 2021	2016-2018	2013_2019
																		Indiana_USA_Hebb_2016-2018_46	5	Hebb 2021	2016-2018	2013_2019
																		Indiana_USA_Hebb_2016-2018_47	5	Hebb 2021	2016-2018	2013_2019
																		Indiana_USA_Hebb_2016-2018_48	5	Hebb 2021	2016-2018	2013_2019
																		Indiana_USA_Hebb_2016-2018_49	5	Hebb 2021	2016-2018	2013_2019
																		Indiana_USA_Hebb_2016-2018_5	5	Hebb 2021	2016-2018	2013_2019
																		Indiana_USA_Hebb_2016-2018_50	4	Hebb 2021	2016-2018	2013_2019
																		Indiana_USA_Hebb_2016-2018_51	4	Hebb 2021	2016-2018	2013_2019
																		Indiana_USA_Hebb_2016-2018_52	0	Hebb 2021	2016-2018	2013_2019
																		Indiana_USA_Hebb_2016-2018_53	5	Hebb 2021	2016-2018	2013_2019
																		Indiana_USA_Hebb_2016-2018_54	2	Hebb 2021	2016-2018	2013_2019
																		Indiana_USA_Hebb_2016-2018_55	2	Hebb 2021	2016-2018	2013_2019
																		Indiana_USA_Hebb_2016-2018_56	5	Hebb 2021	2016-2018	2013_2019
																		Indiana_USA_Hebb_2016-2018_57	4	Hebb 2021	2016-2018	2013_2019
																		Indiana_USA_Hebb_2016-2018_58	4	Hebb 2021	2016-2018	2013_2019
																		Indiana_USA_Hebb_2016-2018_59	5	Hebb 2021	2016-2018	2013_2019
																		Indiana_USA_Hebb_2016-2018_6	5	Hebb 2021	2016-2018	2013_2019
																		Indiana_USA_Hebb_2016-2018_60	5	Hebb 2021	2016-2018	2013_2019
																		Indiana_USA_Hebb_2016-2018_61	5	Hebb 2021	2016-2018	2013_2019
																		Indiana_USA_Hebb_2016-2018_62	4	Hebb 2021	2016-2018	2013_2019
																		Indiana_USA_Hebb_2016-2018_63	4	Hebb 2021	2016-2018	2013_2019
																		Indiana_USA_Hebb_2016-2018_64	5	Hebb 2021	2016-2018	2013_2019
																		Indiana_USA_Hebb_2016-2018_65	5	Hebb 2021	2016-2018	2013_2019
																		Indiana_USA_Hebb_2016-2018_66	5	Hebb 2021	2016-2018	2013_2019
																		Indiana_USA_Hebb_2016-2018_67	6	Hebb 2021	2016-2018	2013_2019
																		Indiana_USA_Hebb_2016-2018_68	4	Hebb 2021	2016-2018	2013_2019
																		Indiana_USA_Hebb_2016-2018_69	4	Hebb 2021	2016-2018	2013_2019
																		Indiana_USA_Hebb_2016-2018_7	6	Hebb 2021	2016-2018	2013_2019
																		Indiana_USA_Hebb_2016-2018_70	5	Hebb 2021	2016-2018	2013_2019
																		Indiana_USA_Hebb_2016-2018_71	3	Hebb 2021	2016-2018	2013_2019
																		Indiana_USA_Hebb_2016-2018_72	2	Hebb 2021	2016-2018	2013_2019
																		Indiana_USA_Hebb_2016-2018_73	4	Hebb 2021	2016-2018	2013_2019
																		Indiana_USA_Hebb_2016-2018_74	4	Hebb 2021	2016-2018	2013_2019
																		Indiana_USA_Hebb_2016-2018_75	4	Hebb 2021	2016-2018	2013_2019
																		Indiana_USA_Hebb_2016-2018_76	5	Hebb 2021	2016-2018	2013_2019
																		Indiana_USA_Hebb_2016-2018_77	3	Hebb 2021	2016-2018	2013_2019
																		Indiana_USA_Hebb_2016-2018_78	5	Hebb 2021	2016-2018	2013_2019
																		Indiana_USA_Hebb_2016-2018_79	5	Hebb 2021	2016-2018	2013_2019
																		Indiana_USA_Hebb_2016-2018_8	2	Hebb 2021	2016-2018	2013_2019
																		Indiana_USA_Hebb_2016-2018_80	6	Hebb 2021	2016-2018	2013_2019
																		Indiana_USA_Hebb_2016-2018_81	6	Hebb 2021	2016-2018	2013_2019
																		Indiana_USA_Hebb_2016-2018_82	5	Hebb 2021	2016-2018	2013_2019
																		Indiana_USA_Hebb_2016-2018_83	4	Hebb 2021	2016-2018	2013_2019
																		Indiana_USA_Hebb_2016-2018_84	2	Hebb 2021	2016-2018	2013_2019
																		Indiana_USA_Hebb_2016-2018_85	4	Hebb 2021	2016-2018	2013_2019
																		Indiana_USA_Hebb_2016-2018_86	3	Hebb 2021	2016-2018	2013_2019
																		Indiana_USA_Hebb_2016-2018_87	4	Hebb 2021	2016-2018	2013_2019
																		Indiana_USA_Hebb_2016-2018_88	3	Hebb 2021	2016-2018	2013_2019
																		Indiana_USA_Hebb_2016-2018_89	4	Hebb 2021	2016-2018	2013_2019
																		Indiana_USA_Hebb_2016-2018_9	2	Hebb 2021	2016-2018	2013_2019
																		Indiana_USA_Hebb_2016-2018_90	3	Hebb 2021	2016-2018	2013_2019
																		Indiana_USA_Hebb_2016-2018_91	3	Hebb 2021	2016-2018	2013_2019
																		Indiana_USA_Hebb_2016-2018_92	6	Hebb 2021	2016-2018	2013_2019
																		Indiana_USA_Hebb_2016-2018_93	5	Hebb 2021	2016-2018	2013_2019
																		Indiana_USA_Hebb_2016-2018_94	5	Hebb 2021	2016-2018	2013_2019
																		Indiana_USA_Hebb_2016-2018_95	5	Hebb 2021	2016-2018	2013_2019
																		Indiana_USA_Hebb_2016-2018_96	5	Hebb 2021	2016-2018	2013_2019
																		Indiana_USA_Hebb_2016-2018_97	6	Hebb 2021	2016-2018	2013_2019
																		Indiana_USA_Hebb_2016-2018_98	5	Hebb 2021	2016-2018	2013_2019
																		Indiana_USA_Hebb_2016-2018_99	4	Hebb 2021	2016-2018	2013_2019
																		Iowa_USA_Matthieson_2016-2017_1	5	Matthieson 2021 Iowa&Nebraska	2016-2017	2013_2019
																		Iowa_USA_Matthieson_2016-2017_10	5	Matthieson 2021 Iowa&Nebraska	2016-2017	2013_2019
																		Iowa_USA_Matthieson_2016-2017_100	5	Matthieson 2021 Iowa&Nebraska	2016-2017	2013_2019
																		Iowa_USA_Matthieson_2016-2017_101	6	Matthieson 2021 Iowa&Nebraska	2016-2017	2013_2019
																		Iowa_USA_Matthieson_2016-2017_102	4	Matthieson 2021 Iowa&Nebraska	2016-2017	2013_2019
																		Iowa_USA_Matthieson_2016-2017_103	4	Matthieson 2021 Iowa&Nebraska	2016-2017	2013_2019
																		Iowa_USA_Matthieson_2016-2017_104	5	Matthieson 2021 Iowa&Nebraska	2016-2017	2013_2019
																		Iowa_USA_Matthieson_2016-2017_105	5	Matthieson 2021 Iowa&Nebraska	2016-2017	2013_2019
																		Iowa_USA_Matthieson_2016-2017_106	6	Matthieson 2021 Iowa&Nebraska	2016-2017	2013_2019
																		Iowa_USA_Matthieson_2016-2017_107	6	Matthieson 2021 Iowa&Nebraska	2016-2017	2013_2019
																		Iowa_USA_Matthieson_2016-2017_108	5	Matthieson 2021 Iowa&Nebraska	2016-2017	2013_2019
																		Iowa_USA_Matthieson_2016-2017_109	5	Matthieson 2021 Iowa&Nebraska	2016-2017	2013_2019
																		Iowa_USA_Matthieson_2016-2017_11	5	Matthieson 2021 Iowa&Nebraska	2016-2017	2013_2019
																		Iowa_USA_Matthieson_2016-2017_110	4	Matthieson 2021 Iowa&Nebraska	2016-2017	2013_2019
																		Iowa_USA_Matthieson_2016-2017_111	5	Matthieson 2021 Iowa&Nebraska	2016-2017	2013_2019
																		Iowa_USA_Matthieson_2016-2017_112	5	Matthieson 2021 Iowa&Nebraska	2016-2017	2013_2019
																		Iowa_USA_Matthieson_2016-2017_113	5	Matthieson 2021 Iowa&Nebraska	2016-2017	2013_2019
																		Iowa_USA_Matthieson_2016-2017_114	4	Matthieson 2021 Iowa&Nebraska	2016-2017	2013_2019
																		Iowa_USA_Matthieson_2016-2017_115	5	Matthieson 2021 Iowa&Nebraska	2016-2017	2013_2019
																		Iowa_USA_Matthieson_2016-2017_116	3	Matthieson 2021 Iowa&Nebraska	2016-2017	2013_2019
																		Iowa_USA_Matthieson_2016-2017_117	5	Matthieson 2021 Iowa&Nebraska	2016-2017	2013_2019
																		Iowa_USA_Matthieson_2016-2017_118	3	Matthieson 2021 Iowa&Nebraska	2016-2017	2013_2019
																		Iowa_USA_Matthieson_2016-2017_119	4	Matthieson 2021 Iowa&Nebraska	2016-2017	2013_2019
																		Iowa_USA_Matthieson_2016-2017_12	4	Matthieson 2021 Iowa&Nebraska	2016-2017	2013_2019
																		Iowa_USA_Matthieson_2016-2017_120	3	Matthieson 2021 Iowa&Nebraska	2016-2017	2013_2019
																		Iowa_USA_Matthieson_2016-2017_121	4	Matthieson 2021 Iowa&Nebraska	2016-2017	2013_2019
																		Iowa_USA_Matthieson_2016-2017_122	4	Matthieson 2021 Iowa&Nebraska	2016-2017	2013_2019
																		Iowa_USA_Matthieson_2016-2017_123	6	Matthieson 2021 Iowa&Nebraska	2016-2017	2013_2019
																		Iowa_USA_Matthieson_2016-2017_124	4	Matthieson 2021 Iowa&Nebraska	2016-2017	2013_2019
																		Iowa_USA_Matthieson_2016-2017_125	3	Matthieson 2021 Iowa&Nebraska	2016-2017	2013_2019
																		Iowa_USA_Matthieson_2016-2017_126	3	Matthieson 2021 Iowa&Nebraska	2016-2017	2013_2019
																		Iowa_USA_Matthieson_2016-2017_127	3	Matthieson 2021 Iowa&Nebraska	2016-2017	2013_2019
																		Iowa_USA_Matthieson_2016-2017_128	5	Matthieson 2021 Iowa&Nebraska	2016-2017	2013_2019
																		Iowa_USA_Matthieson_2016-2017_129	3	Matthieson 2021 Iowa&Nebraska	2016-2017	2013_2019
																		Iowa_USA_Matthieson_2016-2017_13	3	Matthieson 2021 Iowa&Nebraska	2016-2017	2013_2019
																		Iowa_USA_Matthieson_2016-2017_130	3	Matthieson 2021 Iowa&Nebraska	2016-2017	2013_2019
																		Iowa_USA_Matthieson_2016-2017_131	6	Matthieson 2021 Iowa&Nebraska	2016-2017	2013_2019
																		Iowa_USA_Matthieson_2016-2017_132	3	Matthieson 2021 Iowa&Nebraska	2016-2017	2013_2019
																		Iowa_USA_Matthieson_2016-2017_133	3	Matthieson 2021 Iowa&Nebraska	2016-2017	2013_2019
																		Iowa_USA_Matthieson_2016-2017_134	5	Matthieson 2021 Iowa&Nebraska	2016-2017	2013_2019
																		Iowa_USA_Matthieson_2016-2017_135	6	Matthieson 2021 Iowa&Nebraska	2016-2017	2013_2019
																		Iowa_USA_Matthieson_2016-2017_136	4	Matthieson 2021 Iowa&Nebraska	2016-2017	2013_2019
																		Iowa_USA_Matthieson_2016-2017_137	5	Matthieson 2021 Iowa&Nebraska	2016-2017	2013_2019
																		Iowa_USA_Matthieson_2016-2017_138	4	Matthieson 2021 Iowa&Nebraska	2016-2017	2013_2019
																		Iowa_USA_Matthieson_2016-2017_139	5	Matthieson 2021 Iowa&Nebraska	2016-2017	2013_2019
																		Iowa_USA_Matthieson_2016-2017_14	4	Matthieson 2021 Iowa&Nebraska	2016-2017	2013_2019
																		Iowa_USA_Matthieson_2016-2017_140	5	Matthieson 2021 Iowa&Nebraska	2016-2017	2013_2019
																		Iowa_USA_Matthieson_2016-2017_141	5	Matthieson 2021 Iowa&Nebraska	2016-2017	2013_2019
																		Iowa_USA_Matthieson_2016-2017_142	3	Matthieson 2021 Iowa&Nebraska	2016-2017	2013_2019
																		Iowa_USA_Matthieson_2016-2017_143	5	Matthieson 2021 Iowa&Nebraska	2016-2017	2013_2019
																		Iowa_USA_Matthieson_2016-2017_144	5	Matthieson 2021 Iowa&Nebraska	2016-2017	2013_2019
																		Iowa_USA_Matthieson_2016-2017_145	6	Matthieson 2021 Iowa&Nebraska	2016-2017	2013_2019
																		Iowa_USA_Matthieson_2016-2017_146	3	Matthieson 2021 Iowa&Nebraska	2016-2017	2013_2019
																		Iowa_USA_Matthieson_2016-2017_147	5	Matthieson 2021 Iowa&Nebraska	2016-2017	2013_2019
																		Iowa_USA_Matthieson_2016-2017_148	3	Matthieson 2021 Iowa&Nebraska	2016-2017	2013_2019
																		Iowa_USA_Matthieson_2016-2017_149	5	Matthieson 2021 Iowa&Nebraska	2016-2017	2013_2019
																		Iowa_USA_Matthieson_2016-2017_15	3	Matthieson 2021 Iowa&Nebraska	2016-2017	2013_2019
																		Iowa_USA_Matthieson_2016-2017_150	5	Matthieson 2021 Iowa&Nebraska	2016-2017	2013_2019
																		Iowa_USA_Matthieson_2016-2017_151	3	Matthieson 2021 Iowa&Nebraska	2016-2017	2013_2019
																		Iowa_USA_Matthieson_2016-2017_152	5	Matthieson 2021 Iowa&Nebraska	2016-2017	2013_2019
																		Iowa_USA_Matthieson_2016-2017_153	5	Matthieson 2021 Iowa&Nebraska	2016-2017	2013_2019
																		Iowa_USA_Matthieson_2016-2017_154	5	Matthieson 2021 Iowa&Nebraska	2016-2017	2013_2019
																		Iowa_USA_Matthieson_2016-2017_155	6	Matthieson 2021 Iowa&Nebraska	2016-2017	2013_2019
																		Iowa_USA_Matthieson_2016-2017_156	4	Matthieson 2021 Iowa&Nebraska	2016-2017	2013_2019
																		Iowa_USA_Matthieson_2016-2017_157	5	Matthieson 2021 Iowa&Nebraska	2016-2017	2013_2019
																		Iowa_USA_Matthieson_2016-2017_158	3	Matthieson 2021 Iowa&Nebraska	2016-2017	2013_2019
																		Iowa_USA_Matthieson_2016-2017_159	5	Matthieson 2021 Iowa&Nebraska	2016-2017	2013_2019
																		Iowa_USA_Matthieson_2016-2017_16	5	Matthieson 2021 Iowa&Nebraska	2016-2017	2013_2019
																		Iowa_USA_Matthieson_2016-2017_160	4	Matthieson 2021 Iowa&Nebraska	2016-2017	2013_2019
																		Iowa_USA_Matthieson_2016-2017_161	3	Matthieson 2021 Iowa&Nebraska	2016-2017	2013_2019
																		Iowa_USA_Matthieson_2016-2017_162	5	Matthieson 2021 Iowa&Nebraska	2016-2017	2013_2019
																		Iowa_USA_Matthieson_2016-2017_163	4	Matthieson 2021 Iowa&Nebraska	2016-2017	2013_2019
																		Iowa_USA_Matthieson_2016-2017_164	3	Matthieson 2021 Iowa&Nebraska	2016-2017	2013_2019
																		Iowa_USA_Matthieson_2016-2017_165	4	Matthieson 2021 Iowa&Nebraska	2016-2017	2013_2019
																		Iowa_USA_Matthieson_2016-2017_166	5	Matthieson 2021 Iowa&Nebraska	2016-2017	2013_2019
																		Iowa_USA_Matthieson_2016-2017_167	5	Matthieson 2021 Iowa&Nebraska	2016-2017	2013_2019
																		Iowa_USA_Matthieson_2016-2017_168	3	Matthieson 2021 Iowa&Nebraska	2016-2017	2013_2019
																		Iowa_USA_Matthieson_2016-2017_169	4	Matthieson 2021 Iowa&Nebraska	2016-2017	2013_2019
																		Iowa_USA_Matthieson_2016-2017_17	4	Matthieson 2021 Iowa&Nebraska	2016-2017	2013_2019
																		Iowa_USA_Matthieson_2016-2017_170	3	Matthieson 2021 Iowa&Nebraska	2016-2017	2013_2019
																		Iowa_USA_Matthieson_2016-2017_171	4	Matthieson 2021 Iowa&Nebraska	2016-2017	2013_2019
																		Iowa_USA_Matthieson_2016-2017_172	4	Matthieson 2021 Iowa&Nebraska	2016-2017	2013_2019
																		Iowa_USA_Matthieson_2016-2017_173	3	Matthieson 2021 Iowa&Nebraska	2016-2017	2013_2019
																		Iowa_USA_Matthieson_2016-2017_174	5	Matthieson 2021 Iowa&Nebraska	2016-2017	2013_2019
																		Iowa_USA_Matthieson_2016-2017_175	3	Matthieson 2021 Iowa&Nebraska	2016-2017	2013_2019
																		Iowa_USA_Matthieson_2016-2017_176	4	Matthieson 2021 Iowa&Nebraska	2016-2017	2013_2019
																		Iowa_USA_Matthieson_2016-2017_177	3	Matthieson 2021 Iowa&Nebraska	2016-2017	2013_2019
																		Iowa_USA_Matthieson_2016-2017_178	5	Matthieson 2021 Iowa&Nebraska	2016-2017	2013_2019
																		Iowa_USA_Matthieson_2016-2017_179	3	Matthieson 2021 Iowa&Nebraska	2016-2017	2013_2019
																		Iowa_USA_Matthieson_2016-2017_18	5	Matthieson 2021 Iowa&Nebraska	2016-2017	2013_2019
																		Iowa_USA_Matthieson_2016-2017_180	3	Matthieson 2021 Iowa&Nebraska	2016-2017	2013_2019
																		Iowa_USA_Matthieson_2016-2017_181	4	Matthieson 2021 Iowa&Nebraska	2016-2017	2013_2019
																		Iowa_USA_Matthieson_2016-2017_182	4	Matthieson 2021 Iowa&Nebraska	2016-2017	2013_2019
																		Iowa_USA_Matthieson_2016-2017_183	3	Matthieson 2021 Iowa&Nebraska	2016-2017	2013_2019
																		Iowa_USA_Matthieson_2016-2017_184	5	Matthieson 2021 Iowa&Nebraska	2016-2017	2013_2019
																		Iowa_USA_Matthieson_2016-2017_185	3	Matthieson 2021 Iowa&Nebraska	2016-2017	2013_2019
																		Iowa_USA_Matthieson_2016-2017_186	5	Matthieson 2021 Iowa&Nebraska	2016-2017	2013_2019
																		Iowa_USA_Matthieson_2016-2017_187	3	Matthieson 2021 Iowa&Nebraska	2016-2017	2013_2019
																		Iowa_USA_Matthieson_2016-2017_188	5	Matthieson 2021 Iowa&Nebraska	2016-2017	2013_2019
																		Iowa_USA_Matthieson_2016-2017_189	5	Matthieson 2021 Iowa&Nebraska	2016-2017	2013_2019
																		Iowa_USA_Matthieson_2016-2017_19	5	Matthieson 2021 Iowa&Nebraska	2016-2017	2013_2019
																		Iowa_USA_Matthieson_2016-2017_190	3	Matthieson 2021 Iowa&Nebraska	2016-2017	2013_2019
																		Iowa_USA_Matthieson_2016-2017_191	4	Matthieson 2021 Iowa&Nebraska	2016-2017	2013_2019
																		Iowa_USA_Matthieson_2016-2017_192	3	Matthieson 2021 Iowa&Nebraska	2016-2017	2013_2019
																		Iowa_USA_Matthieson_2016-2017_193	5	Matthieson 2021 Iowa&Nebraska	2016-2017	2013_2019
																		Iowa_USA_Matthieson_2016-2017_194	5	Matthieson 2021 Iowa&Nebraska	2016-2017	2013_2019
																		Iowa_USA_Matthieson_2016-2017_195	3	Matthieson 2021 Iowa&Nebraska	2016-2017	2013_2019
																		Iowa_USA_Matthieson_2016-2017_196	3	Matthieson 2021 Iowa&Nebraska	2016-2017	2013_2019
																		Iowa_USA_Matthieson_2016-2017_197	3	Matthieson 2021 Iowa&Nebraska	2016-2017	2013_2019
																		Iowa_USA_Matthieson_2016-2017_198	5	Matthieson 2021 Iowa&Nebraska	2016-2017	2013_2019
																		Iowa_USA_Matthieson_2016-2017_199	5	Matthieson 2021 Iowa&Nebraska	2016-2017	2013_2019
																		Iowa_USA_Matthieson_2016-2017_2	5	Matthieson 2021 Iowa&Nebraska	2016-2017	2013_2019
																		Iowa_USA_Matthieson_2016-2017_20	3	Matthieson 2021 Iowa&Nebraska	2016-2017	2013_2019
																		Iowa_USA_Matthieson_2016-2017_200	4	Matthieson 2021 Iowa&Nebraska	2016-2017	2013_2019
																		Iowa_USA_Matthieson_2016-2017_201	3	Matthieson 2021 Iowa&Nebraska	2016-2017	2013_2019
																		Iowa_USA_Matthieson_2016-2017_202	3	Matthieson 2021 Iowa&Nebraska	2016-2017	2013_2019
																		Iowa_USA_Matthieson_2016-2017_203	3	Matthieson 2021 Iowa&Nebraska	2016-2017	2013_2019
																		Iowa_USA_Matthieson_2016-2017_204	5	Matthieson 2021 Iowa&Nebraska	2016-2017	2013_2019
																		Iowa_USA_Matthieson_2016-2017_205	5	Matthieson 2021 Iowa&Nebraska	2016-2017	2013_2019
																		Iowa_USA_Matthieson_2016-2017_206	3	Matthieson 2021 Iowa&Nebraska	2016-2017	2013_2019
																		Iowa_USA_Matthieson_2016-2017_207	4	Matthieson 2021 Iowa&Nebraska	2016-2017	2013_2019
																		Iowa_USA_Matthieson_2016-2017_208	5	Matthieson 2021 Iowa&Nebraska	2016-2017	2013_2019
																		Iowa_USA_Matthieson_2016-2017_209	5	Matthieson 2021 Iowa&Nebraska	2016-2017	2013_2019
																		Iowa_USA_Matthieson_2016-2017_21	3	Matthieson 2021 Iowa&Nebraska	2016-2017	2013_2019
																		Iowa_USA_Matthieson_2016-2017_210	5	Matthieson 2021 Iowa&Nebraska	2016-2017	2013_2019
																		Iowa_USA_Matthieson_2016-2017_211	5	Matthieson 2021 Iowa&Nebraska	2016-2017	2013_2019
																		Iowa_USA_Matthieson_2016-2017_212	3	Matthieson 2021 Iowa&Nebraska	2016-2017	2013_2019
																		Iowa_USA_Matthieson_2016-2017_213	3	Matthieson 2021 Iowa&Nebraska	2016-2017	2013_2019
																		Iowa_USA_Matthieson_2016-2017_214	3	Matthieson 2021 Iowa&Nebraska	2016-2017	2013_2019
																		Iowa_USA_Matthieson_2016-2017_215	4	Matthieson 2021 Iowa&Nebraska	2016-2017	2013_2019
																		Iowa_USA_Matthieson_2016-2017_216	4	Matthieson 2021 Iowa&Nebraska	2016-2017	2013_2019
																		Iowa_USA_Matthieson_2016-2017_217	4	Matthieson 2021 Iowa&Nebraska	2016-2017	2013_2019
																		Iowa_USA_Matthieson_2016-2017_218	4	Matthieson 2021 Iowa&Nebraska	2016-2017	2013_2019
																		Iowa_USA_Matthieson_2016-2017_219	4	Matthieson 2021 Iowa&Nebraska	2016-2017	2013_2019
																		Iowa_USA_Matthieson_2016-2017_22	5	Matthieson 2021 Iowa&Nebraska	2016-2017	2013_2019
																		Iowa_USA_Matthieson_2016-2017_220	4	Matthieson 2021 Iowa&Nebraska	2016-2017	2013_2019
																		Iowa_USA_Matthieson_2016-2017_221	3	Matthieson 2021 Iowa&Nebraska	2016-2017	2013_2019
																		Iowa_USA_Matthieson_2016-2017_222	3	Matthieson 2021 Iowa&Nebraska	2016-2017	2013_2019
																		Iowa_USA_Matthieson_2016-2017_223	3	Matthieson 2021 Iowa&Nebraska	2016-2017	2013_2019
																		Iowa_USA_Matthieson_2016-2017_224	3	Matthieson 2021 Iowa&Nebraska	2016-2017	2013_2019
																		Iowa_USA_Matthieson_2016-2017_225	4	Matthieson 2021 Iowa&Nebraska	2016-2017	2013_2019
																		Iowa_USA_Matthieson_2016-2017_226	6	Matthieson 2021 Iowa&Nebraska	2016-2017	2013_2019
																		Iowa_USA_Matthieson_2016-2017_227	5	Matthieson 2021 Iowa&Nebraska	2016-2017	2013_2019
																		Iowa_USA_Matthieson_2016-2017_228	5	Matthieson 2021 Iowa&Nebraska	2016-2017	2013_2019
																		Iowa_USA_Matthieson_2016-2017_229	6	Matthieson 2021 Iowa&Nebraska	2016-2017	2013_2019
																		Iowa_USA_Matthieson_2016-2017_23	5	Matthieson 2021 Iowa&Nebraska	2016-2017	2013_2019
																		Iowa_USA_Matthieson_2016-2017_230	5	Matthieson 2021 Iowa&Nebraska	2016-2017	2013_2019
																		Iowa_USA_Matthieson_2016-2017_231	5	Matthieson 2021 Iowa&Nebraska	2016-2017	2013_2019
																		Iowa_USA_Matthieson_2016-2017_232	3	Matthieson 2021 Iowa&Nebraska	2016-2017	2013_2019
																		Iowa_USA_Matthieson_2016-2017_233	3	Matthieson 2021 Iowa&Nebraska	2016-2017	2013_2019
																		Iowa_USA_Matthieson_2016-2017_234	3	Matthieson 2021 Iowa&Nebraska	2016-2017	2013_2019
																		Iowa_USA_Matthieson_2016-2017_235	4	Matthieson 2021 Iowa&Nebraska	2016-2017	2013_2019
																		Iowa_USA_Matthieson_2016-2017_236	5	Matthieson 2021 Iowa&Nebraska	2016-2017	2013_2019
																		Iowa_USA_Matthieson_2016-2017_237	5	Matthieson 2021 Iowa&Nebraska	2016-2017	2013_2019
																		Iowa_USA_Matthieson_2016-2017_238	5	Matthieson 2021 Iowa&Nebraska	2016-2017	2013_2019
																		Iowa_USA_Matthieson_2016-2017_239	3	Matthieson 2021 Iowa&Nebraska	2016-2017	2013_2019
																		Iowa_USA_Matthieson_2016-2017_24	5	Matthieson 2021 Iowa&Nebraska	2016-2017	2013_2019
																		Iowa_USA_Matthieson_2016-2017_240	5	Matthieson 2021 Iowa&Nebraska	2016-2017	2013_2019
																		Iowa_USA_Matthieson_2016-2017_241	4	Matthieson 2021 Iowa&Nebraska	2016-2017	2013_2019
																		Iowa_USA_Matthieson_2016-2017_242	6	Matthieson 2021 Iowa&Nebraska	2016-2017	2013_2019
																		Iowa_USA_Matthieson_2016-2017_243	5	Matthieson 2021 Iowa&Nebraska	2016-2017	2013_2019
																		Iowa_USA_Matthieson_2016-2017_244	5	Matthieson 2021 Iowa&Nebraska	2016-2017	2013_2019
																		Iowa_USA_Matthieson_2016-2017_245	5	Matthieson 2021 Iowa&Nebraska	2016-2017	2013_2019
																		Iowa_USA_Matthieson_2016-2017_246	3	Matthieson 2021 Iowa&Nebraska	2016-2017	2013_2019
																		Iowa_USA_Matthieson_2016-2017_247	5	Matthieson 2021 Iowa&Nebraska	2016-2017	2013_2019
																		Iowa_USA_Matthieson_2016-2017_248	5	Matthieson 2021 Iowa&Nebraska	2016-2017	2013_2019
																		Iowa_USA_Matthieson_2016-2017_249	4	Matthieson 2021 Iowa&Nebraska	2016-2017	2013_2019
																		Iowa_USA_Matthieson_2016-2017_25	3	Matthieson 2021 Iowa&Nebraska	2016-2017	2013_2019
																		Iowa_USA_Matthieson_2016-2017_250	6	Matthieson 2021 Iowa&Nebraska	2016-2017	2013_2019
																		Iowa_USA_Matthieson_2016-2017_251	4	Matthieson 2021 Iowa&Nebraska	2016-2017	2013_2019
																		Iowa_USA_Matthieson_2016-2017_252	4	Matthieson 2021 Iowa&Nebraska	2016-2017	2013_2019
																		Iowa_USA_Matthieson_2016-2017_253	5	Matthieson 2021 Iowa&Nebraska	2016-2017	2013_2019
																		Iowa_USA_Matthieson_2016-2017_254	5	Matthieson 2021 Iowa&Nebraska	2016-2017	2013_2019
																		Iowa_USA_Matthieson_2016-2017_255	3	Matthieson 2021 Iowa&Nebraska	2016-2017	2013_2019
																		Iowa_USA_Matthieson_2016-2017_256	5	Matthieson 2021 Iowa&Nebraska	2016-2017	2013_2019
																		Iowa_USA_Matthieson_2016-2017_257	4	Matthieson 2021 Iowa&Nebraska	2016-2017	2013_2019
																		Iowa_USA_Matthieson_2016-2017_258	6	Matthieson 2021 Iowa&Nebraska	2016-2017	2013_2019
																		Iowa_USA_Matthieson_2016-2017_26	5	Matthieson 2021 Iowa&Nebraska	2016-2017	2013_2019
																		Iowa_USA_Matthieson_2016-2017_27	5	Matthieson 2021 Iowa&Nebraska	2016-2017	2013_2019
																		Iowa_USA_Matthieson_2016-2017_28	5	Matthieson 2021 Iowa&Nebraska	2016-2017	2013_2019
																		Iowa_USA_Matthieson_2016-2017_29	5	Matthieson 2021 Iowa&Nebraska	2016-2017	2013_2019
																		Iowa_USA_Matthieson_2016-2017_3	5	Matthieson 2021 Iowa&Nebraska	2016-2017	2013_2019
																		Iowa_USA_Matthieson_2016-2017_30	4	Matthieson 2021 Iowa&Nebraska	2016-2017	2013_2019
																		Iowa_USA_Matthieson_2016-2017_31	5	Matthieson 2021 Iowa&Nebraska	2016-2017	2013_2019
																		Iowa_USA_Matthieson_2016-2017_32	3	Matthieson 2021 Iowa&Nebraska	2016-2017	2013_2019
																		Iowa_USA_Matthieson_2016-2017_33	3	Matthieson 2021 Iowa&Nebraska	2016-2017	2013_2019
																		Iowa_USA_Matthieson_2016-2017_34	6	Matthieson 2021 Iowa&Nebraska	2016-2017	2013_2019
																		Iowa_USA_Matthieson_2016-2017_35	5	Matthieson 2021 Iowa&Nebraska	2016-2017	2013_2019
																		Iowa_USA_Matthieson_2016-2017_36	5	Matthieson 2021 Iowa&Nebraska	2016-2017	2013_2019
																		Iowa_USA_Matthieson_2016-2017_37	3	Matthieson 2021 Iowa&Nebraska	2016-2017	2013_2019
																		Iowa_USA_Matthieson_2016-2017_38	5	Matthieson 2021 Iowa&Nebraska	2016-2017	2013_2019
																		Iowa_USA_Matthieson_2016-2017_39	3	Matthieson 2021 Iowa&Nebraska	2016-2017	2013_2019
																		Iowa_USA_Matthieson_2016-2017_4	5	Matthieson 2021 Iowa&Nebraska	2016-2017	2013_2019
																		Iowa_USA_Matthieson_2016-2017_40	3	Matthieson 2021 Iowa&Nebraska	2016-2017	2013_2019
																		Iowa_USA_Matthieson_2016-2017_41	5	Matthieson 2021 Iowa&Nebraska	2016-2017	2013_2019
																		Iowa_USA_Matthieson_2016-2017_42	6	Matthieson 2021 Iowa&Nebraska	2016-2017	2013_2019
																		Iowa_USA_Matthieson_2016-2017_43	3	Matthieson 2021 Iowa&Nebraska	2016-2017	2013_2019
																		Iowa_USA_Matthieson_2016-2017_44	4	Matthieson 2021 Iowa&Nebraska	2016-2017	2013_2019
																		Iowa_USA_Matthieson_2016-2017_45	5	Matthieson 2021 Iowa&Nebraska	2016-2017	2013_2019
																		Iowa_USA_Matthieson_2016-2017_46	5	Matthieson 2021 Iowa&Nebraska	2016-2017	2013_2019
																		Iowa_USA_Matthieson_2016-2017_47	3	Matthieson 2021 Iowa&Nebraska	2016-2017	2013_2019
																		Iowa_USA_Matthieson_2016-2017_48	4	Matthieson 2021 Iowa&Nebraska	2016-2017	2013_2019
																		Iowa_USA_Matthieson_2016-2017_49	6	Matthieson 2021 Iowa&Nebraska	2016-2017	2013_2019
																		Iowa_USA_Matthieson_2016-2017_5	3	Matthieson 2021 Iowa&Nebraska	2016-2017	2013_2019
																		Iowa_USA_Matthieson_2016-2017_50	6	Matthieson 2021 Iowa&Nebraska	2016-2017	2013_2019
																		Iowa_USA_Matthieson_2016-2017_51	3	Matthieson 2021 Iowa&Nebraska	2016-2017	2013_2019
																		Iowa_USA_Matthieson_2016-2017_52	3	Matthieson 2021 Iowa&Nebraska	2016-2017	2013_2019
																		Iowa_USA_Matthieson_2016-2017_53	5	Matthieson 2021 Iowa&Nebraska	2016-2017	2013_2019
																		Iowa_USA_Matthieson_2016-2017_54	5	Matthieson 2021 Iowa&Nebraska	2016-2017	2013_2019
																		Iowa_USA_Matthieson_2016-2017_55	4	Matthieson 2021 Iowa&Nebraska	2016-2017	2013_2019
																		Iowa_USA_Matthieson_2016-2017_56	3	Matthieson 2021 Iowa&Nebraska	2016-2017	2013_2019
																		Iowa_USA_Matthieson_2016-2017_57	5	Matthieson 2021 Iowa&Nebraska	2016-2017	2013_2019
																		Iowa_USA_Matthieson_2016-2017_58	4	Matthieson 2021 Iowa&Nebraska	2016-2017	2013_2019
																		Iowa_USA_Matthieson_2016-2017_59	5	Matthieson 2021 Iowa&Nebraska	2016-2017	2013_2019
																		Iowa_USA_Matthieson_2016-2017_6	5	Matthieson 2021 Iowa&Nebraska	2016-2017	2013_2019
																		Iowa_USA_Matthieson_2016-2017_60	5	Matthieson 2021 Iowa&Nebraska	2016-2017	2013_2019
																		Iowa_USA_Matthieson_2016-2017_61	5	Matthieson 2021 Iowa&Nebraska	2016-2017	2013_2019
																		Iowa_USA_Matthieson_2016-2017_62	6	Matthieson 2021 Iowa&Nebraska	2016-2017	2013_2019
																		Iowa_USA_Matthieson_2016-2017_63	5	Matthieson 2021 Iowa&Nebraska	2016-2017	2013_2019
																		Iowa_USA_Matthieson_2016-2017_64	4	Matthieson 2021 Iowa&Nebraska	2016-2017	2013_2019
																		Iowa_USA_Matthieson_2016-2017_65	5	Matthieson 2021 Iowa&Nebraska	2016-2017	2013_2019
																		Iowa_USA_Matthieson_2016-2017_66	4	Matthieson 2021 Iowa&Nebraska	2016-2017	2013_2019
																		Iowa_USA_Matthieson_2016-2017_67	5	Matthieson 2021 Iowa&Nebraska	2016-2017	2013_2019
																		Iowa_USA_Matthieson_2016-2017_68	4	Matthieson 2021 Iowa&Nebraska	2016-2017	2013_2019
																		Iowa_USA_Matthieson_2016-2017_69	4	Matthieson 2021 Iowa&Nebraska	2016-2017	2013_2019
																		Iowa_USA_Matthieson_2016-2017_7	4	Matthieson 2021 Iowa&Nebraska	2016-2017	2013_2019
																		Iowa_USA_Matthieson_2016-2017_70	6	Matthieson 2021 Iowa&Nebraska	2016-2017	2013_2019
																		Iowa_USA_Matthieson_2016-2017_71	3	Matthieson 2021 Iowa&Nebraska	2016-2017	2013_2019
																		Iowa_USA_Matthieson_2016-2017_72	5	Matthieson 2021 Iowa&Nebraska	2016-2017	2013_2019
																		Iowa_USA_Matthieson_2016-2017_73	5	Matthieson 2021 Iowa&Nebraska	2016-2017	2013_2019
																		Iowa_USA_Matthieson_2016-2017_74	3	Matthieson 2021 Iowa&Nebraska	2016-2017	2013_2019
																		Iowa_USA_Matthieson_2016-2017_75	4	Matthieson 2021 Iowa&Nebraska	2016-2017	2013_2019
																		Iowa_USA_Matthieson_2016-2017_76	6	Matthieson 2021 Iowa&Nebraska	2016-2017	2013_2019
																		Iowa_USA_Matthieson_2016-2017_77	6	Matthieson 2021 Iowa&Nebraska	2016-2017	2013_2019
																		Iowa_USA_Matthieson_2016-2017_78	4	Matthieson 2021 Iowa&Nebraska	2016-2017	2013_2019
																		Iowa_USA_Matthieson_2016-2017_79	7	Matthieson 2021 Iowa&Nebraska	2016-2017	2013_2019
																		Iowa_USA_Matthieson_2016-2017_8	3	Matthieson 2021 Iowa&Nebraska	2016-2017	2013_2019
																		Iowa_USA_Matthieson_2016-2017_80	7	Matthieson 2021 Iowa&Nebraska	2016-2017	2013_2019
																		Iowa_USA_Matthieson_2016-2017_81	5	Matthieson 2021 Iowa&Nebraska	2016-2017	2013_2019
																		Iowa_USA_Matthieson_2016-2017_82	6	Matthieson 2021 Iowa&Nebraska	2016-2017	2013_2019
																		Iowa_USA_Matthieson_2016-2017_83	6	Matthieson 2021 Iowa&Nebraska	2016-2017	2013_2019
																		Iowa_USA_Matthieson_2016-2017_84	3	Matthieson 2021 Iowa&Nebraska	2016-2017	2013_2019
																		Iowa_USA_Matthieson_2016-2017_85	6	Matthieson 2021 Iowa&Nebraska	2016-2017	2013_2019
																		Iowa_USA_Matthieson_2016-2017_86	7	Matthieson 2021 Iowa&Nebraska	2016-2017	2013_2019
																		Iowa_USA_Matthieson_2016-2017_87	6	Matthieson 2021 Iowa&Nebraska	2016-2017	2013_2019
																		Iowa_USA_Matthieson_2016-2017_88	4	Matthieson 2021 Iowa&Nebraska	2016-2017	2013_2019
																		Iowa_USA_Matthieson_2016-2017_89	6	Matthieson 2021 Iowa&Nebraska	2016-2017	2013_2019
																		Iowa_USA_Matthieson_2016-2017_9	5	Matthieson 2021 Iowa&Nebraska	2016-2017	2013_2019
																		Iowa_USA_Matthieson_2016-2017_90	5	Matthieson 2021 Iowa&Nebraska	2016-2017	2013_2019
																		Iowa_USA_Matthieson_2016-2017_91	6	Matthieson 2021 Iowa&Nebraska	2016-2017	2013_2019
																		Iowa_USA_Matthieson_2016-2017_92	5	Matthieson 2021 Iowa&Nebraska	2016-2017	2013_2019
																		Iowa_USA_Matthieson_2016-2017_93	6	Matthieson 2021 Iowa&Nebraska	2016-2017	2013_2019
																		Iowa_USA_Matthieson_2016-2017_94	6	Matthieson 2021 Iowa&Nebraska	2016-2017	2013_2019
																		Iowa_USA_Matthieson_2016-2017_95	6	Matthieson 2021 Iowa&Nebraska	2016-2017	2013_2019
																		Iowa_USA_Matthieson_2016-2017_96	5	Matthieson 2021 Iowa&Nebraska	2016-2017	2013_2019
																		Iowa_USA_Matthieson_2016-2017_97	6	Matthieson 2021 Iowa&Nebraska	2016-2017	2013_2019
																		Iowa_USA_Matthieson_2016-2017_98	6	Matthieson 2021 Iowa&Nebraska	2016-2017	2013_2019
																		Iowa_USA_Matthieson_2016-2017_99	6	Matthieson 2021 Iowa&Nebraska	2016-2017	2013_2019
																		Iowa_USA_Robertson_2005_1	5	Robertson 2009	2005	2000_2013
																		Iowa_USA_Robertson_2005_10	5	Robertson 2009	2005	2000_2013
																		Iowa_USA_Robertson_2005_11	3	Robertson 2009	2005	2000_2013
																		Iowa_USA_Robertson_2005_12	2	Robertson 2009	2005	2000_2013
																		Iowa_USA_Robertson_2005_13	3	Robertson 2009	2005	2000_2013
																		Iowa_USA_Robertson_2005_14	4	Robertson 2009	2005	2000_2013
																		Iowa_USA_Robertson_2005_15	2	Robertson 2009	2005	2000_2013
																		Iowa_USA_Robertson_2005_16	4	Robertson 2009	2005	2000_2013
																		Iowa_USA_Robertson_2005_17	4	Robertson 2009	2005	2000_2013
																		Iowa_USA_Robertson_2005_18	5	Robertson 2009	2005	2000_2013
																		Iowa_USA_Robertson_2005_19	2	Robertson 2009	2005	2000_2013
																		Iowa_USA_Robertson_2005_2	6	Robertson 2009	2005	2000_2013
																		Iowa_USA_Robertson_2005_20	6	Robertson 2009	2005	2000_2013
																		Iowa_USA_Robertson_2005_21	3	Robertson 2009	2005	2000_2013
																		Iowa_USA_Robertson_2005_22	3	Robertson 2009	2005	2000_2013
																		Iowa_USA_Robertson_2005_23	3	Robertson 2009	2005	2000_2013
																		Iowa_USA_Robertson_2005_24	5	Robertson 2009	2005	2000_2013
																		Iowa_USA_Robertson_2005_25	4	Robertson 2009	2005	2000_2013
																		Iowa_USA_Robertson_2005_26	3	Robertson 2009	2005	2000_2013
																		Iowa_USA_Robertson_2005_27	2	Robertson 2009	2005	2000_2013
																		Iowa_USA_Robertson_2005_28	2	Robertson 2009	2005	2000_2013
																		Iowa_USA_Robertson_2005_29	2	Robertson 2009	2005	2000_2013
																		Iowa_USA_Robertson_2005_3	3	Robertson 2009	2005	2000_2013
																		Iowa_USA_Robertson_2005_30	5	Robertson 2009	2005	2000_2013
																		Iowa_USA_Robertson_2005_31	5	Robertson 2009	2005	2000_2013
																		Iowa_USA_Robertson_2005_4	2	Robertson 2009	2005	2000_2013
																		Iowa_USA_Robertson_2005_5	6	Robertson 2009	2005	2000_2013
																		Iowa_USA_Robertson_2005_6	5	Robertson 2009	2005	2000_2013
																		Iowa_USA_Robertson_2005_7	2	Robertson 2009	2005	2000_2013
																		Iowa_USA_Robertson_2005_8	5	Robertson 2009	2005	2000_2013
																		Iowa_USA_Robertson_2005_9	5	Robertson 2009	2005	2000_2013
																		Iowa_USA_Yang_1991_1	1	Yang and Nelson 1996	1991	1990_1999
																		Iowa_USA_Yang_1991_133	3	Yang and Nelson 1996	1991	1990_1999
																		Iowa_USA_Yang_1991_134	3	Yang and Nelson 1996	1991	1990_1999
																		Iowa_USA_Yang_1991_135	3	Yang and Nelson 1996	1991	1990_1999
																		Iowa_USA_Yang_1991_136	3	Yang and Nelson 1996	1991	1990_1999
																		Iowa_USA_Yang_1991_180	5	Yang and Nelson 1996	1991	1990_1999
																		Iowa_USA_Yang_1991_2	1	Yang and Nelson 1996	1991	1990_1999
																		Iowa_USA_Yang_1991_3	1	Yang and Nelson 1996	1991	1990_1999
																		Iowa_USA_Yang_1991_54	2	Yang and Nelson 1996	1991	1990_1999
																		Iowa_USA_Yang_1991_55	2	Yang and Nelson 1996	1991	1990_1999
																		Iowa_USA_Yang_1991_56	2	Yang and Nelson 1996	1991	1990_1999
																		Iowa_USA_Yang_1991_57	2	Yang and Nelson 1996	1991	1990_1999
																		Iowa_USA_Yang_1991_58	2	Yang and Nelson 1996	1991	1990_1999
																		Iowa_USA_Yang_1991_59	2	Yang and Nelson 1996	1991	1990_1999
																		Iowa_USA_Yang_1991_60	2	Yang and Nelson 1996	1991	1990_1999
																		Iowa_USA_Yang_1991_61	2	Yang and Nelson 1996	1991	1990_1999
																		Iowa_USA_Yang_1992-1993_10	1	Yang and Nelson 1996	1992-1993	1990_1999
																		Iowa_USA_Yang_1992-1993_11	1	Yang and Nelson 1996	1992-1993	1990_1999
																		Iowa_USA_Yang_1992-1993_12	1	Yang and Nelson 1996	1992-1993	1990_1999
																		Iowa_USA_Yang_1992-1993_13	1	Yang and Nelson 1996	1992-1993	1990_1999
																		Iowa_USA_Yang_1992-1993_137	3	Yang and Nelson 1996	1992-1993	1990_1999
																		Iowa_USA_Yang_1992-1993_138	3	Yang and Nelson 1996	1992-1993	1990_1999
																		Iowa_USA_Yang_1992-1993_139	3	Yang and Nelson 1996	1992-1993	1990_1999
																		Iowa_USA_Yang_1992-1993_14	1	Yang and Nelson 1996	1992-1993	1990_1999
																		Iowa_USA_Yang_1992-1993_140	3	Yang and Nelson 1996	1992-1993	1990_1999
																		Iowa_USA_Yang_1992-1993_141	3	Yang and Nelson 1996	1992-1993	1990_1999
																		Iowa_USA_Yang_1992-1993_142	3	Yang and Nelson 1996	1992-1993	1990_1999
																		Iowa_USA_Yang_1992-1993_143	3	Yang and Nelson 1996	1992-1993	1990_1999
																		Iowa_USA_Yang_1992-1993_144	3	Yang and Nelson 1996	1992-1993	1990_1999
																		Iowa_USA_Yang_1992-1993_145	3	Yang and Nelson 1996	1992-1993	1990_1999
																		Iowa_USA_Yang_1992-1993_146	3	Yang and Nelson 1996	1992-1993	1990_1999
																		Iowa_USA_Yang_1992-1993_147	3	Yang and Nelson 1996	1992-1993	1990_1999
																		Iowa_USA_Yang_1992-1993_148	3	Yang and Nelson 1996	1992-1993	1990_1999
																		Iowa_USA_Yang_1992-1993_149	3	Yang and Nelson 1996	1992-1993	1990_1999
																		Iowa_USA_Yang_1992-1993_15	1	Yang and Nelson 1996	1992-1993	1990_1999
																		Iowa_USA_Yang_1992-1993_16	1	Yang and Nelson 1996	1992-1993	1990_1999
																		Iowa_USA_Yang_1992-1993_17	1	Yang and Nelson 1996	1992-1993	1990_1999
																		Iowa_USA_Yang_1992-1993_175	5	Yang and Nelson 1996	1992-1993	1990_1999
																		Iowa_USA_Yang_1992-1993_176	5	Yang and Nelson 1996	1992-1993	1990_1999
																		Iowa_USA_Yang_1992-1993_18	1	Yang and Nelson 1996	1992-1993	1990_1999
																		Iowa_USA_Yang_1992-1993_4	1	Yang and Nelson 1996	1992-1993	1990_1999
																		Iowa_USA_Yang_1992-1993_5	1	Yang and Nelson 1996	1992-1993	1990_1999
																		Iowa_USA_Yang_1992-1993_6	1	Yang and Nelson 1996	1992-1993	1990_1999
																		Iowa_USA_Yang_1992-1993_62	2	Yang and Nelson 1996	1992-1993	1990_1999
																		Iowa_USA_Yang_1992-1993_63	2	Yang and Nelson 1996	1992-1993	1990_1999
																		Iowa_USA_Yang_1992-1993_64	2	Yang and Nelson 1996	1992-1993	1990_1999
																		Iowa_USA_Yang_1992-1993_65	2	Yang and Nelson 1996	1992-1993	1990_1999
																		Iowa_USA_Yang_1992-1993_66	2	Yang and Nelson 1996	1992-1993	1990_1999
																		Iowa_USA_Yang_1992-1993_67	2	Yang and Nelson 1996	1992-1993	1990_1999
																		Iowa_USA_Yang_1992-1993_68	2	Yang and Nelson 1996	1992-1993	1990_1999
																		Iowa_USA_Yang_1992-1993_69	2	Yang and Nelson 1996	1992-1993	1990_1999
																		Iowa_USA_Yang_1992-1993_7	1	Yang and Nelson 1996	1992-1993	1990_1999
																		Iowa_USA_Yang_1992-1993_70	2	Yang and Nelson 1996	1992-1993	1990_1999
																		Iowa_USA_Yang_1992-1993_71	2	Yang and Nelson 1996	1992-1993	1990_1999
																		Iowa_USA_Yang_1992-1993_72	2	Yang and Nelson 1996	1992-1993	1990_1999
																		Iowa_USA_Yang_1992-1993_73	2	Yang and Nelson 1996	1992-1993	1990_1999
																		Iowa_USA_Yang_1992-1993_8	1	Yang and Nelson 1996	1992-1993	1990_1999
																		Iowa_USA_Yang_1992-1993_9	1	Yang and Nelson 1996	1992-1993	1990_1999
																		Iowa_USA_Yang_1994_100	2	Yang and Nelson 1996	1994	1990_1999
																		Iowa_USA_Yang_1994_101	2	Yang and Nelson 1996	1994	1990_1999
																		Iowa_USA_Yang_1994_102	2	Yang and Nelson 1996	1994	1990_1999
																		Iowa_USA_Yang_1994_103	2	Yang and Nelson 1996	1994	1990_1999
																		Iowa_USA_Yang_1994_104	2	Yang and Nelson 1996	1994	1990_1999
																		Iowa_USA_Yang_1994_105	2	Yang and Nelson 1996	1994	1990_1999
																		Iowa_USA_Yang_1994_106	2	Yang and Nelson 1996	1994	1990_1999
																		Iowa_USA_Yang_1994_107	2	Yang and Nelson 1996	1994	1990_1999
																		Iowa_USA_Yang_1994_108	2	Yang and Nelson 1996	1994	1990_1999
																		Iowa_USA_Yang_1994_109	2	Yang and Nelson 1996	1994	1990_1999
																		Iowa_USA_Yang_1994_110	2	Yang and Nelson 1996	1994	1990_1999
																		Iowa_USA_Yang_1994_111	2	Yang and Nelson 1996	1994	1990_1999
																		Iowa_USA_Yang_1994_112	2	Yang and Nelson 1996	1994	1990_1999
																		Iowa_USA_Yang_1994_113	2	Yang and Nelson 1996	1994	1990_1999
																		Iowa_USA_Yang_1994_114	2	Yang and Nelson 1996	1994	1990_1999
																		Iowa_USA_Yang_1994_115	2	Yang and Nelson 1996	1994	1990_1999
																		Iowa_USA_Yang_1994_116	2	Yang and Nelson 1996	1994	1990_1999
																		Iowa_USA_Yang_1994_117	2	Yang and Nelson 1996	1994	1990_1999
																		Iowa_USA_Yang_1994_118	2	Yang and Nelson 1996	1994	1990_1999
																		Iowa_USA_Yang_1994_119	2	Yang and Nelson 1996	1994	1990_1999
																		Iowa_USA_Yang_1994_120	2	Yang and Nelson 1996	1994	1990_1999
																		Iowa_USA_Yang_1994_121	2	Yang and Nelson 1996	1994	1990_1999
																		Iowa_USA_Yang_1994_122	2	Yang and Nelson 1996	1994	1990_1999
																		Iowa_USA_Yang_1994_123	2	Yang and Nelson 1996	1994	1990_1999
																		Iowa_USA_Yang_1994_124	2	Yang and Nelson 1996	1994	1990_1999
																		Iowa_USA_Yang_1994_125	2	Yang and Nelson 1996	1994	1990_1999
																		Iowa_USA_Yang_1994_126	2	Yang and Nelson 1996	1994	1990_1999
																		Iowa_USA_Yang_1994_127	2	Yang and Nelson 1996	1994	1990_1999
																		Iowa_USA_Yang_1994_128	2	Yang and Nelson 1996	1994	1990_1999
																		Iowa_USA_Yang_1994_129	2	Yang and Nelson 1996	1994	1990_1999
																		Iowa_USA_Yang_1994_130	2	Yang and Nelson 1996	1994	1990_1999
																		Iowa_USA_Yang_1994_131	2	Yang and Nelson 1996	1994	1990_1999
																		Iowa_USA_Yang_1994_132	2	Yang and Nelson 1996	1994	1990_1999
																		Iowa_USA_Yang_1994_150	3	Yang and Nelson 1996	1994	1990_1999
																		Iowa_USA_Yang_1994_151	3	Yang and Nelson 1996	1994	1990_1999
																		Iowa_USA_Yang_1994_152	3	Yang and Nelson 1996	1994	1990_1999
																		Iowa_USA_Yang_1994_153	3	Yang and Nelson 1996	1994	1990_1999
																		Iowa_USA_Yang_1994_154	3	Yang and Nelson 1996	1994	1990_1999
																		Iowa_USA_Yang_1994_155	3	Yang and Nelson 1996	1994	1990_1999
																		Iowa_USA_Yang_1994_156	3	Yang and Nelson 1996	1994	1990_1999
																		Iowa_USA_Yang_1994_157	3	Yang and Nelson 1996	1994	1990_1999
																		Iowa_USA_Yang_1994_158	3	Yang and Nelson 1996	1994	1990_1999
																		Iowa_USA_Yang_1994_159	3	Yang and Nelson 1996	1994	1990_1999
																		Iowa_USA_Yang_1994_160	3	Yang and Nelson 1996	1994	1990_1999
																		Iowa_USA_Yang_1994_161	3	Yang and Nelson 1996	1994	1990_1999
																		Iowa_USA_Yang_1994_162	3	Yang and Nelson 1996	1994	1990_1999
																		Iowa_USA_Yang_1994_163	3	Yang and Nelson 1996	1994	1990_1999
																		Iowa_USA_Yang_1994_164	3	Yang and Nelson 1996	1994	1990_1999
																		Iowa_USA_Yang_1994_165	3	Yang and Nelson 1996	1994	1990_1999
																		Iowa_USA_Yang_1994_166	3	Yang and Nelson 1996	1994	1990_1999
																		Iowa_USA_Yang_1994_167	3	Yang and Nelson 1996	1994	1990_1999
																		Iowa_USA_Yang_1994_168	4	Yang and Nelson 1996	1994	1990_1999
																		Iowa_USA_Yang_1994_169	4	Yang and Nelson 1996	1994	1990_1999
																		Iowa_USA_Yang_1994_170	2	Yang and Nelson 1996	1994	1990_1999
																		Iowa_USA_Yang_1994_171	2	Yang and Nelson 1996	1994	1990_1999
																		Iowa_USA_Yang_1994_172	2	Yang and Nelson 1996	1994	1990_1999
																		Iowa_USA_Yang_1994_173	2	Yang and Nelson 1996	1994	1990_1999
																		Iowa_USA_Yang_1994_174	2	Yang and Nelson 1996	1994	1990_1999
																		Iowa_USA_Yang_1994_177	5	Yang and Nelson 1996	1994	1990_1999
																		Iowa_USA_Yang_1994_178	5	Yang and Nelson 1996	1994	1990_1999
																		Iowa_USA_Yang_1994_179	5	Yang and Nelson 1996	1994	1990_1999
																		Iowa_USA_Yang_1994_19	1	Yang and Nelson 1996	1994	1990_1999
																		Iowa_USA_Yang_1994_20	1	Yang and Nelson 1996	1994	1990_1999
																		Iowa_USA_Yang_1994_21	1	Yang and Nelson 1996	1994	1990_1999
																		Iowa_USA_Yang_1994_22	1	Yang and Nelson 1996	1994	1990_1999
																		Iowa_USA_Yang_1994_23	1	Yang and Nelson 1996	1994	1990_1999
																		Iowa_USA_Yang_1994_24	1	Yang and Nelson 1996	1994	1990_1999
																		Iowa_USA_Yang_1994_25	1	Yang and Nelson 1996	1994	1990_1999
																		Iowa_USA_Yang_1994_26	1	Yang and Nelson 1996	1994	1990_1999
																		Iowa_USA_Yang_1994_27	1	Yang and Nelson 1996	1994	1990_1999
																		Iowa_USA_Yang_1994_28	1	Yang and Nelson 1996	1994	1990_1999
																		Iowa_USA_Yang_1994_29	1	Yang and Nelson 1996	1994	1990_1999
																		Iowa_USA_Yang_1994_30	1	Yang and Nelson 1996	1994	1990_1999
																		Iowa_USA_Yang_1994_31	1	Yang and Nelson 1996	1994	1990_1999
																		Iowa_USA_Yang_1994_32	1	Yang and Nelson 1996	1994	1990_1999
																		Iowa_USA_Yang_1994_33	1	Yang and Nelson 1996	1994	1990_1999
																		Iowa_USA_Yang_1994_34	1	Yang and Nelson 1996	1994	1990_1999
																		Iowa_USA_Yang_1994_35	1	Yang and Nelson 1996	1994	1990_1999
																		Iowa_USA_Yang_1994_36	1	Yang and Nelson 1996	1994	1990_1999
																		Iowa_USA_Yang_1994_37	1	Yang and Nelson 1996	1994	1990_1999
																		Iowa_USA_Yang_1994_38	1	Yang and Nelson 1996	1994	1990_1999
																		Iowa_USA_Yang_1994_39	1	Yang and Nelson 1996	1994	1990_1999
																		Iowa_USA_Yang_1994_40	1	Yang and Nelson 1996	1994	1990_1999
																		Iowa_USA_Yang_1994_41	1	Yang and Nelson 1996	1994	1990_1999
																		Iowa_USA_Yang_1994_42	1	Yang and Nelson 1996	1994	1990_1999
																		Iowa_USA_Yang_1994_43	1	Yang and Nelson 1996	1994	1990_1999
																		Iowa_USA_Yang_1994_44	1	Yang and Nelson 1996	1994	1990_1999
																		Iowa_USA_Yang_1994_45	1	Yang and Nelson 1996	1994	1990_1999
																		Iowa_USA_Yang_1994_46	1	Yang and Nelson 1996	1994	1990_1999
																		Iowa_USA_Yang_1994_47	1	Yang and Nelson 1996	1994	1990_1999
																		Iowa_USA_Yang_1994_48	1	Yang and Nelson 1996	1994	1990_1999
																		Iowa_USA_Yang_1994_49	1	Yang and Nelson 1996	1994	1990_1999
																		Iowa_USA_Yang_1994_50	1	Yang and Nelson 1996	1994	1990_1999
																		Iowa_USA_Yang_1994_51	1	Yang and Nelson 1996	1994	1990_1999
																		Iowa_USA_Yang_1994_52	1	Yang and Nelson 1996	1994	1990_1999
																		Iowa_USA_Yang_1994_53	1	Yang and Nelson 1996	1994	1990_1999
																		Iowa_USA_Yang_1994_74	2	Yang and Nelson 1996	1994	1990_1999
																		Iowa_USA_Yang_1994_75	2	Yang and Nelson 1996	1994	1990_1999
																		Iowa_USA_Yang_1994_76	2	Yang and Nelson 1996	1994	1990_1999
																		Iowa_USA_Yang_1994_77	2	Yang and Nelson 1996	1994	1990_1999
																		Iowa_USA_Yang_1994_78	2	Yang and Nelson 1996	1994	1990_1999
																		Iowa_USA_Yang_1994_79	2	Yang and Nelson 1996	1994	1990_1999
																		Iowa_USA_Yang_1994_80	2	Yang and Nelson 1996	1994	1990_1999
																		Iowa_USA_Yang_1994_81	2	Yang and Nelson 1996	1994	1990_1999
																		Iowa_USA_Yang_1994_82	2	Yang and Nelson 1996	1994	1990_1999
																		Iowa_USA_Yang_1994_83	2	Yang and Nelson 1996	1994	1990_1999
																		Iowa_USA_Yang_1994_84	2	Yang and Nelson 1996	1994	1990_1999
																		Iowa_USA_Yang_1994_85	2	Yang and Nelson 1996	1994	1990_1999
																		Iowa_USA_Yang_1994_86	2	Yang and Nelson 1996	1994	1990_1999
																		Iowa_USA_Yang_1994_87	2	Yang and Nelson 1996	1994	1990_1999
																		Iowa_USA_Yang_1994_88	2	Yang and Nelson 1996	1994	1990_1999
																		Iowa_USA_Yang_1994_89	2	Yang and Nelson 1996	1994	1990_1999
																		Iowa_USA_Yang_1994_90	2	Yang and Nelson 1996	1994	1990_1999
																		Iowa_USA_Yang_1994_91	2	Yang and Nelson 1996	1994	1990_1999
																		Iowa_USA_Yang_1994_92	2	Yang and Nelson 1996	1994	1990_1999
																		Iowa_USA_Yang_1994_93	2	Yang and Nelson 1996	1994	1990_1999
																		Iowa_USA_Yang_1994_94	2	Yang and Nelson 1996	1994	1990_1999
																		Iowa_USA_Yang_1994_95	2	Yang and Nelson 1996	1994	1990_1999
																		Iowa_USA_Yang_1994_96	2	Yang and Nelson 1996	1994	1990_1999
																		Iowa_USA_Yang_1994_97	2	Yang and Nelson 1996	1994	1990_1999
																		Iowa_USA_Yang_1994_98	2	Yang and Nelson 1996	1994	1990_1999
																		Iowa_USA_Yang_1994_99	2	Yang and Nelson 1996	1994	1990_1999
																		Kentucky_USA_Hebb_2016-2018_124	5	Hebb 2021	2016-2018	2013_2019
																		Kentucky_USA_Hebb_2016-2018_125	5	Hebb 2021	2016-2018	2013_2019
																		Kentucky_USA_Hebb_2016-2018_126	3	Hebb 2021	2016-2018	2013_2019
																		Kentucky_USA_Hebb_2016-2018_127	3	Hebb 2021	2016-2018	2013_2019
																		Kentucky_USA_Hebb_2016-2018_128	3	Hebb 2021	2016-2018	2013_2019
																		Kentucky_USA_Hebb_2016-2018_129	3	Hebb 2021	2016-2018	2013_2019
																		Kentucky_USA_Hebb_2016-2018_130	4	Hebb 2021	2016-2018	2013_2019
																		Kentucky_USA_Hebb_2016-2018_131	6	Hebb 2021	2016-2018	2013_2019
																		Kentucky_USA_Hebb_2016-2018_132	5	Hebb 2021	2016-2018	2013_2019
																		Kentucky_USA_Hebb_2016-2018_133	5	Hebb 2021	2016-2018	2013_2019
																		Kentucky_USA_Hebb_2016-2018_134	5	Hebb 2021	2016-2018	2013_2019
																		Kentucky_USA_Hebb_2016-2018_135	3	Hebb 2021	2016-2018	2013_2019
																		Kentucky_USA_Hebb_2016-2018_136	3	Hebb 2021	2016-2018	2013_2019
																		Kentucky_USA_Hebb_2016-2018_137	5	Hebb 2021	2016-2018	2013_2019
																		Kentucky_USA_Hebb_2016-2018_138	4	Hebb 2021	2016-2018	2013_2019
																		Kentucky_USA_Hebb_2016-2018_139	2	Hebb 2021	2016-2018	2013_2019
																		Kentucky_USA_Hebb_2016-2018_140	3	Hebb 2021	2016-2018	2013_2019
																		Kentucky_USA_Hebb_2016-2018_141	5	Hebb 2021	2016-2018	2013_2019
																		Kentucky_USA_Hebb_2016-2018_142	4	Hebb 2021	2016-2018	2013_2019
																		Kentucky_USA_Hebb_2016-2018_143	5	Hebb 2021	2016-2018	2013_2019
																		Kentucky_USA_Hebb_2016-2018_144	3	Hebb 2021	2016-2018	2013_2019
																		Kentucky_USA_Hebb_2016-2018_145	2	Hebb 2021	2016-2018	2013_2019
																		Kentucky_USA_Hebb_2016-2018_146	5	Hebb 2021	2016-2018	2013_2019
																		Kentucky_USA_Hebb_2016-2018_147	5	Hebb 2021	2016-2018	2013_2019
																		Kentucky_USA_Hebb_2016-2018_148	2	Hebb 2021	2016-2018	2013_2019
																		Kentucky_USA_Hebb_2016-2018_149	4	Hebb 2021	2016-2018	2013_2019
																		Kentucky_USA_Hebb_2016-2018_150	2	Hebb 2021	2016-2018	2013_2019
																		Kentucky_USA_Hebb_2016-2018_151	5	Hebb 2021	2016-2018	2013_2019
																		Kentucky_USA_Hebb_2016-2018_152	4	Hebb 2021	2016-2018	2013_2019
																		Kentucky_USA_Hebb_2016-2018_153	5	Hebb 2021	2016-2018	2013_2019
																		Kentucky_USA_Hebb_2016-2018_154	4	Hebb 2021	2016-2018	2013_2019
																		Kentucky_USA_Hebb_2016-2018_155	4	Hebb 2021	2016-2018	2013_2019
																		Kentucky_USA_Hebb_2016-2018_156	5	Hebb 2021	2016-2018	2013_2019
																		Kentucky_USA_Hebb_2016-2018_157	5	Hebb 2021	2016-2018	2013_2019
																		Kentucky_USA_Hebb_2016-2018_158	5	Hebb 2021	2016-2018	2013_2019
																		Kentucky_USA_Hebb_2016-2018_159	5	Hebb 2021	2016-2018	2013_2019
																		Kentucky_USA_Hebb_2016-2018_160	4	Hebb 2021	2016-2018	2013_2019
																		Kentucky_USA_Hebb_2016-2018_161	4	Hebb 2021	2016-2018	2013_2019
																		Kentucky_USA_Hebb_2016-2018_162	5	Hebb 2021	2016-2018	2013_2019
																		Kentucky_USA_Hebb_2016-2018_163	3	Hebb 2021	2016-2018	2013_2019
																		Kentucky_USA_Hebb_2016-2018_164	7	Hebb 2021	2016-2018	2013_2019
																		Kentucky_USA_Hebb_2016-2018_165	2	Hebb 2021	2016-2018	2013_2019
																		Kentucky_USA_Hebb_2016-2018_166	5	Hebb 2021	2016-2018	2013_2019
																		Kentucky_USA_Hebb_2016-2018_167	6	Hebb 2021	2016-2018	2013_2019
																		Kentucky_USA_Hebb_2016-2018_168	5	Hebb 2021	2016-2018	2013_2019
																		Kentucky_USA_Hebb_2016-2018_169	5	Hebb 2021	2016-2018	2013_2019
																		Kentucky_USA_Hebb_2016-2018_170	5	Hebb 2021	2016-2018	2013_2019
																		Kentucky_USA_Hebb_2016-2018_171	4	Hebb 2021	2016-2018	2013_2019
																		Kentucky_USA_Hebb_2016-2018_172	5	Hebb 2021	2016-2018	2013_2019
																		Kentucky_USA_Hebb_2016-2018_173	5	Hebb 2021	2016-2018	2013_2019
																		Kentucky_USA_Hebb_2016-2018_174	5	Hebb 2021	2016-2018	2013_2019
																		Kentucky_USA_Hebb_2016-2018_175	5	Hebb 2021	2016-2018	2013_2019
																		Kentucky_USA_Hebb_2016-2018_176	4	Hebb 2021	2016-2018	2013_2019
																		Kentucky_USA_Hebb_2016-2018_177	7	Hebb 2021	2016-2018	2013_2019
																		Kentucky_USA_Hebb_2016-2018_178	5	Hebb 2021	2016-2018	2013_2019
																		Kentucky_USA_Hebb_2016-2018_179	5	Hebb 2021	2016-2018	2013_2019
																		Kentucky_USA_Hebb_2016-2018_180	5	Hebb 2021	2016-2018	2013_2019
																		Kentucky_USA_Hebb_2016-2018_181	5	Hebb 2021	2016-2018	2013_2019
																		Kentucky_USA_Hebb_2016-2018_182	6	Hebb 2021	2016-2018	2013_2019
																		Kentucky_USA_Hebb_2016-2018_183	6	Hebb 2021	2016-2018	2013_2019
																		Kentucky_USA_Hebb_2016-2018_184	4	Hebb 2021	2016-2018	2013_2019
																		Kentucky_USA_Hebb_2016-2018_185	5	Hebb 2021	2016-2018	2013_2019
																		Kentucky_USA_Hebb_2016-2018_186	5	Hebb 2021	2016-2018	2013_2019
																		Kentucky_USA_Hebb_2016-2018_187	5	Hebb 2021	2016-2018	2013_2019
																		Kentucky_USA_Hebb_2016-2018_188	7	Hebb 2021	2016-2018	2013_2019
																		Kentucky_USA_Hebb_2016-2018_189	5	Hebb 2021	2016-2018	2013_2019
																		Kentucky_USA_Hebb_2016-2018_190	5	Hebb 2021	2016-2018	2013_2019
																		Kentucky_USA_Hebb_2016-2018_191	4	Hebb 2021	2016-2018	2013_2019
																		Kentucky_USA_Hebb_2016-2018_192	3	Hebb 2021	2016-2018	2013_2019
																		Kentucky_USA_Hebb_2016-2018_193	5	Hebb 2021	2016-2018	2013_2019
																		Kentucky_USA_Hebb_2016-2018_194	5	Hebb 2021	2016-2018	2013_2019
																		Kentucky_USA_Hebb_2016-2018_195	4	Hebb 2021	2016-2018	2013_2019
																		Kentucky_USA_Hebb_2016-2018_196	5	Hebb 2021	2016-2018	2013_2019
																		Kentucky_USA_Hebb_2016-2018_197	3	Hebb 2021	2016-2018	2013_2019
																		Kentucky_USA_Hebb_2016-2018_198	4	Hebb 2021	2016-2018	2013_2019
																		Kentucky_USA_Hebb_2016-2018_199	4	Hebb 2021	2016-2018	2013_2019
																		Kentucky_USA_Hebb_2016-2018_200	4	Hebb 2021	2016-2018	2013_2019
																		Kentucky_USA_Hebb_2016-2018_201	5	Hebb 2021	2016-2018	2013_2019
																		Kentucky_USA_Hebb_2016-2018_202	4	Hebb 2021	2016-2018	2013_2019
																		Kentucky_USA_Hebb_2016-2018_203	6	Hebb 2021	2016-2018	2013_2019
																		Kentucky_USA_Hebb_2016-2018_204	7	Hebb 2021	2016-2018	2013_2019
																		Kentucky_USA_Hebb_2016-2018_205	5	Hebb 2021	2016-2018	2013_2019
																		Kentucky_USA_Hebb_2016-2018_206	5	Hebb 2021	2016-2018	2013_2019
																		Kentucky_USA_Hebb_2016-2018_207	5	Hebb 2021	2016-2018	2013_2019
																		Kentucky_USA_Hebb_2016-2018_208	5	Hebb 2021	2016-2018	2013_2019
																		Kentucky_USA_Hebb_2016-2018_209	6	Hebb 2021	2016-2018	2013_2019
																		Kentucky_USA_Hebb_2016-2018_210	5	Hebb 2021	2016-2018	2013_2019
																		Kentucky_USA_Hebb_2016-2018_211	4	Hebb 2021	2016-2018	2013_2019
																		Kentucky_USA_Hebb_2016-2018_212	6	Hebb 2021	2016-2018	2013_2019
																		Kentucky_USA_Hebb_2016-2018_213	6	Hebb 2021	2016-2018	2013_2019
																		Kentucky_USA_Hebb_2016-2018_214	6	Hebb 2021	2016-2018	2013_2019
																		Kentucky_USA_Hebb_2016-2018_215	7	Hebb 2021	2016-2018	2013_2019
																		Kentucky_USA_Hebb_2016-2018_216	5	Hebb 2021	2016-2018	2013_2019
																		Kentucky_USA_Hebb_2016-2018_217	6	Hebb 2021	2016-2018	2013_2019
																		Kentucky_USA_Hebb_2016-2018_218	6	Hebb 2021	2016-2018	2013_2019
																		Kentucky_USA_Hebb_2016-2018_219	5	Hebb 2021	2016-2018	2013_2019
																		Kentucky_USA_Hebb_2016-2018_220	4	Hebb 2021	2016-2018	2013_2019
																		Michigan_USA_Kaitany_1993-1997_1	3	Kaitany 2001	1993-1997	1990_1999
																		Michigan_USA_Kaitany_1993-1997_10	3	Kaitany 2001	1993-1997	1990_1999
																		Michigan_USA_Kaitany_1993-1997_11	3	Kaitany 2001	1993-1997	1990_1999
																		Michigan_USA_Kaitany_1993-1997_12	3	Kaitany 2001	1993-1997	1990_1999
																		Michigan_USA_Kaitany_1993-1997_13	2	Kaitany 2001	1993-1997	1990_1999
																		Michigan_USA_Kaitany_1993-1997_14	4	Kaitany 2001	1993-1997	1990_1999
																		Michigan_USA_Kaitany_1993-1997_15	2	Kaitany 2001	1993-1997	1990_1999
																		Michigan_USA_Kaitany_1993-1997_16	2	Kaitany 2001	1993-1997	1990_1999
																		Michigan_USA_Kaitany_1993-1997_17	3	Kaitany 2001	1993-1997	1990_1999
																		Michigan_USA_Kaitany_1993-1997_18	3	Kaitany 2001	1993-1997	1990_1999
																		Michigan_USA_Kaitany_1993-1997_19	5	Kaitany 2001	1993-1997	1990_1999
																		Michigan_USA_Kaitany_1993-1997_2	2	Kaitany 2001	1993-1997	1990_1999
																		Michigan_USA_Kaitany_1993-1997_20	5	Kaitany 2001	1993-1997	1990_1999
																		Michigan_USA_Kaitany_1993-1997_21	5	Kaitany 2001	1993-1997	1990_1999
																		Michigan_USA_Kaitany_1993-1997_22	6	Kaitany 2001	1993-1997	1990_1999
																		Michigan_USA_Kaitany_1993-1997_23	4	Kaitany 2001	1993-1997	1990_1999
																		Michigan_USA_Kaitany_1993-1997_24	4	Kaitany 2001	1993-1997	1990_1999
																		Michigan_USA_Kaitany_1993-1997_25	4	Kaitany 2001	1993-1997	1990_1999
																		Michigan_USA_Kaitany_1993-1997_26	4	Kaitany 2001	1993-1997	1990_1999
																		Michigan_USA_Kaitany_1993-1997_27	5	Kaitany 2001	1993-1997	1990_1999
																		Michigan_USA_Kaitany_1993-1997_28	4	Kaitany 2001	1993-1997	1990_1999
																		Michigan_USA_Kaitany_1993-1997_29	4	Kaitany 2001	1993-1997	1990_1999
																		Michigan_USA_Kaitany_1993-1997_3	2	Kaitany 2001	1993-1997	1990_1999
																		Michigan_USA_Kaitany_1993-1997_30	3	Kaitany 2001	1993-1997	1990_1999
																		Michigan_USA_Kaitany_1993-1997_31	6	Kaitany 2001	1993-1997	1990_1999
																		Michigan_USA_Kaitany_1993-1997_32	6	Kaitany 2001	1993-1997	1990_1999
																		Michigan_USA_Kaitany_1993-1997_33	4	Kaitany 2001	1993-1997	1990_1999
																		Michigan_USA_Kaitany_1993-1997_34	5	Kaitany 2001	1993-1997	1990_1999
																		Michigan_USA_Kaitany_1993-1997_35	4	Kaitany 2001	1993-1997	1990_1999
																		Michigan_USA_Kaitany_1993-1997_36	4	Kaitany 2001	1993-1997	1990_1999
																		Michigan_USA_Kaitany_1993-1997_37	4	Kaitany 2001	1993-1997	1990_1999
																		Michigan_USA_Kaitany_1993-1997_38	5	Kaitany 2001	1993-1997	1990_1999
																		Michigan_USA_Kaitany_1993-1997_39	4	Kaitany 2001	1993-1997	1990_1999
																		Michigan_USA_Kaitany_1993-1997_4	2	Kaitany 2001	1993-1997	1990_1999
																		Michigan_USA_Kaitany_1993-1997_40	4	Kaitany 2001	1993-1997	1990_1999
																		Michigan_USA_Kaitany_1993-1997_41	5	Kaitany 2001	1993-1997	1990_1999
																		Michigan_USA_Kaitany_1993-1997_42	7	Kaitany 2001	1993-1997	1990_1999
																		Michigan_USA_Kaitany_1993-1997_43	7	Kaitany 2001	1993-1997	1990_1999
																		Michigan_USA_Kaitany_1993-1997_44	6	Kaitany 2001	1993-1997	1990_1999
																		Michigan_USA_Kaitany_1993-1997_45	6	Kaitany 2001	1993-1997	1990_1999
																		Michigan_USA_Kaitany_1993-1997_46	6	Kaitany 2001	1993-1997	1990_1999
																		Michigan_USA_Kaitany_1993-1997_47	5	Kaitany 2001	1993-1997	1990_1999
																		Michigan_USA_Kaitany_1993-1997_48	5	Kaitany 2001	1993-1997	1990_1999
																		Michigan_USA_Kaitany_1993-1997_49	5	Kaitany 2001	1993-1997	1990_1999
																		Michigan_USA_Kaitany_1993-1997_5	2	Kaitany 2001	1993-1997	1990_1999
																		Michigan_USA_Kaitany_1993-1997_50	5	Kaitany 2001	1993-1997	1990_1999
																		Michigan_USA_Kaitany_1993-1997_51	4	Kaitany 2001	1993-1997	1990_1999
																		Michigan_USA_Kaitany_1993-1997_52	5	Kaitany 2001	1993-1997	1990_1999
																		Michigan_USA_Kaitany_1993-1997_53	8	Kaitany 2001	1993-1997	1990_1999
																		Michigan_USA_Kaitany_1993-1997_54	7	Kaitany 2001	1993-1997	1990_1999
																		Michigan_USA_Kaitany_1993-1997_55	6	Kaitany 2001	1993-1997	1990_1999
																		Michigan_USA_Kaitany_1993-1997_56	6	Kaitany 2001	1993-1997	1990_1999
																		Michigan_USA_Kaitany_1993-1997_57	6	Kaitany 2001	1993-1997	1990_1999
																		Michigan_USA_Kaitany_1993-1997_58	7	Kaitany 2001	1993-1997	1990_1999
																		Michigan_USA_Kaitany_1993-1997_59	7	Kaitany 2001	1993-1997	1990_1999
																		Michigan_USA_Kaitany_1993-1997_6	2	Kaitany 2001	1993-1997	1990_1999
																		Michigan_USA_Kaitany_1993-1997_60	6	Kaitany 2001	1993-1997	1990_1999
																		Michigan_USA_Kaitany_1993-1997_61	7	Kaitany 2001	1993-1997	1990_1999
																		Michigan_USA_Kaitany_1993-1997_62	8	Kaitany 2001	1993-1997	1990_1999
																		Michigan_USA_Kaitany_1993-1997_63	7	Kaitany 2001	1993-1997	1990_1999
																		Michigan_USA_Kaitany_1993-1997_64	7	Kaitany 2001	1993-1997	1990_1999
																		Michigan_USA_Kaitany_1993-1997_65	7	Kaitany 2001	1993-1997	1990_1999
																		Michigan_USA_Kaitany_1993-1997_66	7	Kaitany 2001	1993-1997	1990_1999
																		Michigan_USA_Kaitany_1993-1997_67	7	Kaitany 2001	1993-1997	1990_1999
																		Michigan_USA_Kaitany_1993-1997_68	8	Kaitany 2001	1993-1997	1990_1999
																		Michigan_USA_Kaitany_1993-1997_69	8	Kaitany 2001	1993-1997	1990_1999
																		Michigan_USA_Kaitany_1993-1997_7	2	Kaitany 2001	1993-1997	1990_1999
																		Michigan_USA_Kaitany_1993-1997_70	2	Kaitany 2001	1993-1997	1990_1999
																		Michigan_USA_Kaitany_1993-1997_71	2	Kaitany 2001	1993-1997	1990_1999
																		Michigan_USA_Kaitany_1993-1997_72	2	Kaitany 2001	1993-1997	1990_1999
																		Michigan_USA_Kaitany_1993-1997_73	3	Kaitany 2001	1993-1997	1990_1999
																		Michigan_USA_Kaitany_1993-1997_74	3	Kaitany 2001	1993-1997	1990_1999
																		Michigan_USA_Kaitany_1993-1997_75	5	Kaitany 2001	1993-1997	1990_1999
																		Michigan_USA_Kaitany_1993-1997_76	5	Kaitany 2001	1993-1997	1990_1999
																		Michigan_USA_Kaitany_1993-1997_77	5	Kaitany 2001	1993-1997	1990_1999
																		Michigan_USA_Kaitany_1993-1997_78	3	Kaitany 2001	1993-1997	1990_1999
																		Michigan_USA_Kaitany_1993-1997_8	3	Kaitany 2001	1993-1997	1990_1999
																		Michigan_USA_Kaitany_1993-1997_9	3	Kaitany 2001	1993-1997	1990_1999
																		Michigan_USA_McCoy_2017_1	5	McCoy 2021	2017	2013_2019
																		Michigan_USA_McCoy_2017_10	8	McCoy 2021	2017	2013_2019
																		Michigan_USA_McCoy_2017_11	7	McCoy 2021	2017	2013_2019
																		Michigan_USA_McCoy_2017_12	6	McCoy 2021	2017	2013_2019
																		Michigan_USA_McCoy_2017_13	7	McCoy 2021	2017	2013_2019
																		Michigan_USA_McCoy_2017_14	5	McCoy 2021	2017	2013_2019
																		Michigan_USA_McCoy_2017_15	6	McCoy 2021	2017	2013_2019
																		Michigan_USA_McCoy_2017_16	5	McCoy 2021	2017	2013_2019
																		Michigan_USA_McCoy_2017_17	6	McCoy 2021	2017	2013_2019
																		Michigan_USA_McCoy_2017_18	6	McCoy 2021	2017	2013_2019
																		Michigan_USA_McCoy_2017_19	4	McCoy 2021	2017	2013_2019
																		Michigan_USA_McCoy_2017_2	5	McCoy 2021	2017	2013_2019
																		Michigan_USA_McCoy_2017_20	3	McCoy 2021	2017	2013_2019
																		Michigan_USA_McCoy_2017_21	4	McCoy 2021	2017	2013_2019
																		Michigan_USA_McCoy_2017_22	7	McCoy 2021	2017	2013_2019
																		Michigan_USA_McCoy_2017_23	6	McCoy 2021	2017	2013_2019
																		Michigan_USA_McCoy_2017_24	6	McCoy 2021	2017	2013_2019
																		Michigan_USA_McCoy_2017_25	7	McCoy 2021	2017	2013_2019
																		Michigan_USA_McCoy_2017_26	5	McCoy 2021	2017	2013_2019
																		Michigan_USA_McCoy_2017_27	6	McCoy 2021	2017	2013_2019
																		Michigan_USA_McCoy_2017_28	8	McCoy 2021	2017	2013_2019
																		Michigan_USA_McCoy_2017_29	8	McCoy 2021	2017	2013_2019
																		Michigan_USA_McCoy_2017_3	6	McCoy 2021	2017	2013_2019
																		Michigan_USA_McCoy_2017_30	7	McCoy 2021	2017	2013_2019
																		Michigan_USA_McCoy_2017_31	8	McCoy 2021	2017	2013_2019
																		Michigan_USA_McCoy_2017_32	7	McCoy 2021	2017	2013_2019
																		Michigan_USA_McCoy_2017_33	7	McCoy 2021	2017	2013_2019
																		Michigan_USA_McCoy_2017_34	6	McCoy 2021	2017	2013_2019
																		Michigan_USA_McCoy_2017_35	7	McCoy 2021	2017	2013_2019
																		Michigan_USA_McCoy_2017_36	8	McCoy 2021	2017	2013_2019
																		Michigan_USA_McCoy_2017_37	8	McCoy 2021	2017	2013_2019
																		Michigan_USA_McCoy_2017_38	7	McCoy 2021	2017	2013_2019
																		Michigan_USA_McCoy_2017_39	6	McCoy 2021	2017	2013_2019
																		Michigan_USA_McCoy_2017_4	5	McCoy 2021	2017	2013_2019
																		Michigan_USA_McCoy_2017_40	8	McCoy 2021	2017	2013_2019
																		Michigan_USA_McCoy_2017_41	7	McCoy 2021	2017	2013_2019
																		Michigan_USA_McCoy_2017_42	6	McCoy 2021	2017	2013_2019
																		Michigan_USA_McCoy_2017_43	8	McCoy 2021	2017	2013_2019
																		Michigan_USA_McCoy_2017_44	7	McCoy 2021	2017	2013_2019
																		Michigan_USA_McCoy_2017_45	7	McCoy 2021	2017	2013_2019
																		Michigan_USA_McCoy_2017_46	8	McCoy 2021	2017	2013_2019
																		Michigan_USA_McCoy_2017_47	6	McCoy 2021	2017	2013_2019
																		Michigan_USA_McCoy_2017_48	6	McCoy 2021	2017	2013_2019
																		Michigan_USA_McCoy_2017_49	5	McCoy 2021	2017	2013_2019
																		Michigan_USA_McCoy_2017_5	6	McCoy 2021	2017	2013_2019
																		Michigan_USA_McCoy_2017_50	6	McCoy 2021	2017	2013_2019
																		Michigan_USA_McCoy_2017_51	8	McCoy 2021	2017	2013_2019
																		Michigan_USA_McCoy_2017_52	8	McCoy 2021	2017	2013_2019
																		Michigan_USA_McCoy_2017_53	6	McCoy 2021	2017	2013_2019
																		Michigan_USA_McCoy_2017_54	7	McCoy 2021	2017	2013_2019
																		Michigan_USA_McCoy_2017_55	7	McCoy 2021	2017	2013_2019
																		Michigan_USA_McCoy_2017_56	7	McCoy 2021	2017	2013_2019
																		Michigan_USA_McCoy_2017_57	6	McCoy 2021	2017	2013_2019
																		Michigan_USA_McCoy_2017_58	7	McCoy 2021	2017	2013_2019
																		Michigan_USA_McCoy_2017_59	5	McCoy 2021	2017	2013_2019
																		Michigan_USA_McCoy_2017_6	6	McCoy 2021	2017	2013_2019
																		Michigan_USA_McCoy_2017_60	7	McCoy 2021	2017	2013_2019
																		Michigan_USA_McCoy_2017_61	7	McCoy 2021	2017	2013_2019
																		Michigan_USA_McCoy_2017_62	6	McCoy 2021	2017	2013_2019
																		Michigan_USA_McCoy_2017_63	7	McCoy 2021	2017	2013_2019
																		Michigan_USA_McCoy_2017_64	7	McCoy 2021	2017	2013_2019
																		Michigan_USA_McCoy_2017_65	5	McCoy 2021	2017	2013_2019
																		Michigan_USA_McCoy_2017_66	8	McCoy 2021	2017	2013_2019
																		Michigan_USA_McCoy_2017_67	7	McCoy 2021	2017	2013_2019
																		Michigan_USA_McCoy_2017_68	8	McCoy 2021	2017	2013_2019
																		Michigan_USA_McCoy_2017_69	5	McCoy 2021	2017	2013_2019
																		Michigan_USA_McCoy_2017_7	3	McCoy 2021	2017	2013_2019
																		Michigan_USA_McCoy_2017_70	8	McCoy 2021	2017	2013_2019
																		Michigan_USA_McCoy_2017_71	6	McCoy 2021	2017	2013_2019
																		Michigan_USA_McCoy_2017_72	7	McCoy 2021	2017	2013_2019
																		Michigan_USA_McCoy_2017_73	7	McCoy 2021	2017	2013_2019
																		Michigan_USA_McCoy_2017_74	6	McCoy 2021	2017	2013_2019
																		Michigan_USA_McCoy_2017_75	7	McCoy 2021	2017	2013_2019
																		Michigan_USA_McCoy_2017_76	6	McCoy 2021	2017	2013_2019
																		Michigan_USA_McCoy_2017_77	7	McCoy 2021	2017	2013_2019
																		Michigan_USA_McCoy_2017_78	6	McCoy 2021	2017	2013_2019
																		Michigan_USA_McCoy_2017_79	6	McCoy 2021	2017	2013_2019
																		Michigan_USA_McCoy_2017_8	6	McCoy 2021	2017	2013_2019
																		Michigan_USA_McCoy_2017_80	5	McCoy 2021	2017	2013_2019
																		Michigan_USA_McCoy_2017_81	6	McCoy 2021	2017	2013_2019
																		Michigan_USA_McCoy_2017_82	6	McCoy 2021	2017	2013_2019
																		Michigan_USA_McCoy_2017_83	6	McCoy 2021	2017	2013_2019
																		Michigan_USA_McCoy_2017_9	5	McCoy 2021	2017	2013_2019
																		Nebraska_USA_Matthieson_2016-2018_1	3	Matthieson 2021 Iowa&Nebraska	2016-2018	2013_2019
																		Nebraska_USA_Matthieson_2016-2018_10	4	Matthieson 2021 Iowa&Nebraska	2016-2018	2013_2019
																		Nebraska_USA_Matthieson_2016-2018_11	4	Matthieson 2021 Iowa&Nebraska	2016-2018	2013_2019
																		Nebraska_USA_Matthieson_2016-2018_12	4	Matthieson 2021 Iowa&Nebraska	2016-2018	2013_2019
																		Nebraska_USA_Matthieson_2016-2018_13	5	Matthieson 2021 Iowa&Nebraska	2016-2018	2013_2019
																		Nebraska_USA_Matthieson_2016-2018_14	4	Matthieson 2021 Iowa&Nebraska	2016-2018	2013_2019
																		Nebraska_USA_Matthieson_2016-2018_15	5	Matthieson 2021 Iowa&Nebraska	2016-2018	2013_2019
																		Nebraska_USA_Matthieson_2016-2018_16	3	Matthieson 2021 Iowa&Nebraska	2016-2018	2013_2019
																		Nebraska_USA_Matthieson_2016-2018_17	5	Matthieson 2021 Iowa&Nebraska	2016-2018	2013_2019
																		Nebraska_USA_Matthieson_2016-2018_18	4	Matthieson 2021 Iowa&Nebraska	2016-2018	2013_2019
																		Nebraska_USA_Matthieson_2016-2018_19	4	Matthieson 2021 Iowa&Nebraska	2016-2018	2013_2019
																		Nebraska_USA_Matthieson_2016-2018_2	5	Matthieson 2021 Iowa&Nebraska	2016-2018	2013_2019
																		Nebraska_USA_Matthieson_2016-2018_20	5	Matthieson 2021 Iowa&Nebraska	2016-2018	2013_2019
																		Nebraska_USA_Matthieson_2016-2018_21	3	Matthieson 2021 Iowa&Nebraska	2016-2018	2013_2019
																		Nebraska_USA_Matthieson_2016-2018_22	5	Matthieson 2021 Iowa&Nebraska	2016-2018	2013_2019
																		Nebraska_USA_Matthieson_2016-2018_23	5	Matthieson 2021 Iowa&Nebraska	2016-2018	2013_2019
																		Nebraska_USA_Matthieson_2016-2018_24	5	Matthieson 2021 Iowa&Nebraska	2016-2018	2013_2019
																		Nebraska_USA_Matthieson_2016-2018_25	5	Matthieson 2021 Iowa&Nebraska	2016-2018	2013_2019
																		Nebraska_USA_Matthieson_2016-2018_26	5	Matthieson 2021 Iowa&Nebraska	2016-2018	2013_2019
																		Nebraska_USA_Matthieson_2016-2018_27	5	Matthieson 2021 Iowa&Nebraska	2016-2018	2013_2019
																		Nebraska_USA_Matthieson_2016-2018_28	4	Matthieson 2021 Iowa&Nebraska	2016-2018	2013_2019
																		Nebraska_USA_Matthieson_2016-2018_29	4	Matthieson 2021 Iowa&Nebraska	2016-2018	2013_2019
																		Nebraska_USA_Matthieson_2016-2018_3	3	Matthieson 2021 Iowa&Nebraska	2016-2018	2013_2019
																		Nebraska_USA_Matthieson_2016-2018_30	4	Matthieson 2021 Iowa&Nebraska	2016-2018	2013_2019
																		Nebraska_USA_Matthieson_2016-2018_31	4	Matthieson 2021 Iowa&Nebraska	2016-2018	2013_2019
																		Nebraska_USA_Matthieson_2016-2018_32	5	Matthieson 2021 Iowa&Nebraska	2016-2018	2013_2019
																		Nebraska_USA_Matthieson_2016-2018_33	5	Matthieson 2021 Iowa&Nebraska	2016-2018	2013_2019
																		Nebraska_USA_Matthieson_2016-2018_34	3	Matthieson 2021 Iowa&Nebraska	2016-2018	2013_2019
																		Nebraska_USA_Matthieson_2016-2018_35	5	Matthieson 2021 Iowa&Nebraska	2016-2018	2013_2019
																		Nebraska_USA_Matthieson_2016-2018_36	3	Matthieson 2021 Iowa&Nebraska	2016-2018	2013_2019
																		Nebraska_USA_Matthieson_2016-2018_37	5	Matthieson 2021 Iowa&Nebraska	2016-2018	2013_2019
																		Nebraska_USA_Matthieson_2016-2018_38	5	Matthieson 2021 Iowa&Nebraska	2016-2018	2013_2019
																		Nebraska_USA_Matthieson_2016-2018_39	4	Matthieson 2021 Iowa&Nebraska	2016-2018	2013_2019
																		Nebraska_USA_Matthieson_2016-2018_4	5	Matthieson 2021 Iowa&Nebraska	2016-2018	2013_2019
[truncated: 1,140 more rows]

## Sheet: Figure 2
Panel A							Panel B							Panel C							Panel D
time_point	study	year	Rps	N_pathogenic	percent_pathogenic		time_point	study	year	Rps	N_pathogenic	percent_pathogenic		time_point	study	year	Rps	N_pathogenic	percent_pathogenic		time_point	study	year	Rps	N_pathogenic	percent_pathogenic
1989_1999	Barreto 1995	1989-1992	1a	0	0		2000_2013	Xue 2015	2010	1a	46	86.7925		1990_1999	Jian-Wei 2002	1990-1999	1a	11	73.3333		1990_1999	Abney 1997	1993	1a	204	67.3267
1989_1999	Barreto 1995	1989-1992	1b	0	0		2000_2013	Xue 2015	2010	1b	26	49.0566		1990_1999	Jian-Wei 2002	1990-1999	1b	7	46.6667		1990_1999	Abney 1997	1993	1b	45	14.8515
1989_1999	Barreto 1995	1989-1992	1c	0	0		2000_2013	Xue 2015	2010	1c	38	71.6981		1990_1999	Jian-Wei 2002	1990-1999	1c	5	33.3333		1990_1999	Abney 1997	1993	1c	35	11.5512
1989_1999	Barreto 1995	1989-1992	1d	0	0		2000_2013	Xue 2015	2010	1d	8	15.0943		1990_1999	Jian-Wei 2002	1990-1999	1d	9	60		1990_1999	Abney 1997	1993	1d	49	16.1716
1989_1999	Barreto 1995	1989-1992	1k	0	0		2000_2013	Xue 2015	2010	1k	27	50.9434		1990_1999	Jian-Wei 2002	1990-1999	1k	6	40		1990_1999	Abney 1997	1993	1k	50	16.5017
1989_1999	Barreto 1995	1989-1992	3a	0	0		2000_2013	Xue 2015	2010	3a	7	13.2075		1990_1999	Jian-Wei 2002	1990-1999	3a	8	53.3333		1990_1999	Abney 1997	1993	3a	22	7.26073
1989_1999	Barreto 1995	1989-1992	6	0	0		2000_2013	Xue 2015	2010	6	38	71.6981		1990_1999	Jian-Wei 2002	1990-1999	6	9	60		1990_1999	Abney 1997	1993	6	50	16.5017
1989_1999	Barreto 1995	1989-1992	7	46	100		2000_2013	Xue 2015	2011	1a	85	97.7011		1990_1999	Jian-Wei 2002	1990-1999	7	13	86.6667		1990_1999	Abney 1997	1993	7	302	99.67
1989_1999	Grijalba 2014	1998	1a	17	26.9841		2000_2013	Xue 2015	2011	1b	49	56.3218		1990_1999	Xiuhong 2003	1990-1999	1a	20	47.619		1990_1999	Dorrance 2003	1997-1999	1a	248	86.4111
1989_1999	Grijalba 2014	1998	1b	12	19.0476		2000_2013	Xue 2015	2011	1c	51	58.6207		1990_1999	Xiuhong 2003	1990-1999	1b	12	28.5714		1990_1999	Dorrance 2003	1997-1999	1b	163	56.7944
1989_1999	Grijalba 2014	1998	1c	13	20.6349		2000_2013	Xue 2015	2011	1d	15	17.2414		1990_1999	Xiuhong 2003	1990-1999	1c	2	4.7619		1990_1999	Dorrance 2003	1997-1999	1c	141	49.1289
1989_1999	Grijalba 2014	1998	1d	10	15.873		2000_2013	Xue 2015	2011	1k	47	54.023		1990_1999	Xiuhong 2003	1990-1999	1d	11	26.1905		1990_1999	Dorrance 2003	1997-1999	1d	12	4.18118
1989_1999	Grijalba 2014	1998	1k	6	9.52381		2000_2013	Xue 2015	2011	3a	30	34.4828		1990_1999	Xiuhong 2003	1990-1999	1k	4	9.52381		1990_1999	Dorrance 2003	1997-1999	1k	159	55.4007
1989_1999	Grijalba 2014	1998	3a	8	12.6984		2000_2013	Xue 2015	2011	6	57	65.5172		1990_1999	Xiuhong 2003	1990-1999	3a	17	40.4762		1990_1999	Dorrance 2003	1997-1999	3a	73	25.4355
1989_1999	Grijalba 2014	1998	6	10	15.873		2000_2013	Xue 2015	2012	1a	111	98.2301		1990_1999	Xiuhong 2003	1990-1999	6	14	33.3333		1990_1999	Dorrance 2003	1997-1999	6	61	21.2544
1989_1999	Grijalba 2014	1998	7	63	100		2000_2013	Xue 2015	2012	1b	27	23.8938		1990_1999	Xiuhong 2003	1990-1999	7	42	100		1990_1999	Dorrance 2003	1997-1999	7	287	100
1989_1999	Grijalba 2014	1999	1a	36	55.3846		2000_2013	Xue 2015	2012	1c	48	42.4779		1990_1999	Zhu 2003	1996	1a	1	25		1990_1999	Jackson 2004	1995-1998	1a	1	3.44828
1989_1999	Grijalba 2014	1999	1b	17	26.1538		2000_2013	Xue 2015	2012	1d	11	9.73451		1990_1999	Zhu 2003	1996	1b	0	0		1990_1999	Jackson 2004	1995-1998	1b	25	86.2069
1989_1999	Grijalba 2014	1999	1c	13	20		2000_2013	Xue 2015	2012	1k	27	23.8938		1990_1999	Zhu 2003	1996	1c	0	0		1990_1999	Jackson 2004	1995-1998	1c	2	6.89655
1989_1999	Grijalba 2014	1999	1d	15	23.0769		2000_2013	Xue 2015	2012	3a	13	11.5044		1990_1999	Zhu 2003	1996	1d	1	25		1990_1999	Jackson 2004	1995-1998	1d	2	6.89655
1989_1999	Grijalba 2014	1999	1k	5	7.69231		2000_2013	Xue 2015	2012	6	46	40.708		1990_1999	Zhu 2003	1996	1k	0	0		1990_1999	Jackson 2004	1995-1998	1k	1	3.44828
1989_1999	Grijalba 2014	1999	3a	7	10.7692		2014_2019	Henriquez 2020	2014	1a	30	100		1990_1999	Zhu 2003	1996	3a	0	0		1990_1999	Jackson 2004	1995-1998	3a	27	93.1034
1989_1999	Grijalba 2014	1999	6	52	80		2014_2019	Henriquez 2020	2014	1b	12	40		1990_1999	Zhu 2003	1996	6	0	0		1990_1999	Jackson 2004	1995-1998	6	9	31.0345
1989_1999	Grijalba 2014	1999	7	64	98.4615		2014_2019	Henriquez 2020	2014	1c	22	73.3333		1990_1999	Zhu 2003	1996	7	4	100		1990_1999	Jackson 2004	1995-1998	7	29	100
2000_2012	Grijalba 2014	2000	1a	0	0		2014_2019	Henriquez 2020	2014	1d	0	0		1990_1999	Zhu 2003	1997	1a	4	66.6667		1990_1999	Kaitany 2001	1993-1997	1a	76	97.4359
2000_2012	Grijalba 2014	2000	1b	1	9.09091		2014_2019	Henriquez 2020	2014	1k	12	40		1990_1999	Zhu 2003	1997	1b	2	33.3333		1990_1999	Kaitany 2001	1993-1997	1b	29	37.1795
2000_2012	Grijalba 2014	2000	1c	0	0		2014_2019	Henriquez 2020	2014	3a	0	0		1990_1999	Zhu 2003	1997	1c	3	50		1990_1999	Kaitany 2001	1993-1997	1c	42	53.8462
2000_2012	Grijalba 2014	2000	1d	0	0		2014_2019	Henriquez 2020	2014	6	0	0		1990_1999	Zhu 2003	1997	1d	2	33.3333		1990_1999	Kaitany 2001	1993-1997	1d	44	56.4103
2000_2012	Grijalba 2014	2000	1k	2	18.1818		2014_2019	Henriquez 2020	2016	1a	34	100		1990_1999	Zhu 2003	1997	1k	1	16.6667		1990_1999	Kaitany 2001	1993-1997	1k	32	41.0256
2000_2012	Grijalba 2014	2000	3a	0	0		2014_2019	Henriquez 2020	2016	1b	8	23.5294		1990_1999	Zhu 2003	1997	3a	1	16.6667		1990_1999	Kaitany 2001	1993-1997	3a	25	32.0513
2000_2012	Grijalba 2014	2000	6	1	9.09091		2014_2019	Henriquez 2020	2016	1c	28	82.3529		1990_1999	Zhu 2003	1997	6	1	16.6667		1990_1999	Kaitany 2001	1993-1997	6	36	46.1538
2000_2012	Grijalba 2014	2000	7	10	90.9091		2014_2019	Henriquez 2020	2016	1d	0	0		1990_1999	Zhu 2003	1997	7	4	66.6667		1990_1999	Kaitany 2001	1993-1997	7	76	97.4359
2000_2012	Grijalba 2014	2002	1a	5	62.5		2014_2019	Henriquez 2020	2016	1k	8	23.5294		1990_1999	Zhu 2003	1998	1a	0	0		1990_1999	Schmitthenner 1994	1990	1a	160	85.5615
2000_2012	Grijalba 2014	2002	1b	2	25		2014_2019	Henriquez 2020	2016	3a	0	0		1990_1999	Zhu 2003	1998	1b	0	0		1990_1999	Schmitthenner 1994	1990	1b	5	2.6738
2000_2012	Grijalba 2014	2002	1c	5	62.5		2014_2019	Henriquez 2020	2016	6	0	0		1990_1999	Zhu 2003	1998	1c	0	0		1990_1999	Schmitthenner 1994	1990	1c	35	18.7166
2000_2012	Grijalba 2014	2002	1d	2	25		2014_2019	Henriquez 2020	2017	1a	35	100		1990_1999	Zhu 2003	1998	1d	0	0		1990_1999	Schmitthenner 1994	1990	1d	11	5.88235
2000_2012	Grijalba 2014	2002	1k	1	12.5		2014_2019	Henriquez 2020	2017	1b	25	71.4286		1990_1999	Zhu 2003	1998	1k	0	0		1990_1999	Schmitthenner 1994	1990	1k	5	2.6738
2000_2012	Grijalba 2014	2002	3a	2	25		2014_2019	Henriquez 2020	2017	1c	29	82.8571		1990_1999	Zhu 2003	1998	3a	1	100		1990_1999	Schmitthenner 1994	1990	3a	46	24.5989
2000_2012	Grijalba 2014	2002	6	1	12.5		2014_2019	Henriquez 2020	2017	1d	0	0		1990_1999	Zhu 2003	1998	6	1	100		1990_1999	Schmitthenner 1994	1990	6	70	37.4332
2000_2012	Grijalba 2014	2002	7	8	100		2014_2019	Henriquez 2020	2017	1k	26	74.2857		1990_1999	Zhu 2003	1998	7	1	100		1990_1999	Schmitthenner 1994	1990	7	187	100
2000_2012	Grijalba 2014	2003	1a	0	0		2014_2019	Henriquez 2020	2017	3a	0	0		1990_1999	Zhu 2003	1999	1a	3	10.3448		1990_1999	Schmitthenner 1994	1991	1a	49	96.0784
2000_2012	Grijalba 2014	2003	1b	3	37.5		2014_2019	Henriquez 2020	2017	6	0	0		1990_1999	Zhu 2003	1999	1b	10	34.4828		1990_1999	Schmitthenner 1994	1991	1b	0	0
2000_2012	Grijalba 2014	2003	1c	0	0		2014_2019	Tremblay 2021	2016-2019	1a	286	96.9492		1990_1999	Zhu 2003	1999	1c	2	6.89655		1990_1999	Schmitthenner 1994	1991	1c	3	5.88235
2000_2012	Grijalba 2014	2003	1d	3	37.5		2014_2019	Tremblay 2021	2016-2019	1b	135	45.7627		1990_1999	Zhu 2003	1999	1d	16	55.1724		1990_1999	Schmitthenner 1994	1991	1d	0	0
2000_2012	Grijalba 2014	2003	1k	1	12.5		2014_2019	Tremblay 2021	2016-2019	1c	251	85.0847		1990_1999	Zhu 2003	1999	1k	0	0		1990_1999	Schmitthenner 1994	1991	1k	0	0
2000_2012	Grijalba 2014	2003	3a	2	25		2014_2019	Tremblay 2021	2016-2019	1d	207	70.1695		1990_1999	Zhu 2003	1999	3a	12	41.3793		1990_1999	Schmitthenner 1994	1991	3a	14	27.451
2000_2012	Grijalba 2014	2003	6	2	25		2014_2019	Tremblay 2021	2016-2019	1k	127	43.0508		1990_1999	Zhu 2003	1999	6	1	3.44828		1990_1999	Schmitthenner 1994	1991	6	28	54.902
2000_2012	Grijalba 2014	2003	7	8	100		2014_2019	Tremblay 2021	2016-2019	3a	38	12.8814		1990_1999	Zhu 2003	1999	7	23	79.3103		1990_1999	Schmitthenner 1994	1991	7	51	100
2000_2012	Grijalba 2014	2004	1a	14	36.8421		2014_2019	Tremblay 2021	2016-2019	6	47	15.9322		2000_2013	Cui 2010	2007	1a	1	1.33333		1990_1999	Yang and Nelson 1996	1991	1a	12	75
2000_2012	Grijalba 2014	2004	1b	12	31.5789									2000_2013	Cui 2010	2007	1b	9	12		1990_1999	Yang and Nelson 1996	1991	1b	1	6.25
2000_2012	Grijalba 2014	2004	1c	13	34.2105									2000_2013	Cui 2010	2007	1c	2	2.66667		1990_1999	Yang and Nelson 1996	1991	1c	5	31.25
2000_2012	Grijalba 2014	2004	1d	9	23.6842									2000_2013	Cui 2010	2007	1d	6	8		1990_1999	Yang and Nelson 1996	1991	1d	1	6.25
2000_2012	Grijalba 2014	2004	1k	8	21.0526									2000_2013	Cui 2010	2007	1k	1	1.33333		1990_1999	Yang and Nelson 1996	1991	1k	1	6.25
2000_2012	Grijalba 2014	2004	3a	7	18.4211									2000_2013	Cui 2010	2007	3a	22	29.3333		1990_1999	Yang and Nelson 1996	1991	3a	0	0
2000_2012	Grijalba 2014	2004	6	15	39.4737									2000_2013	Cui 2010	2007	6	43	57.3333		1990_1999	Yang and Nelson 1996	1991	6	0	0
2000_2012	Grijalba 2014	2004	7	38	100									2000_2013	Cui 2010	2007	7	26	34.6667		1990_1999	Yang and Nelson 1996	1991	7	16	100
2013_2019	Grijalba 2020 N&S pampas region	2013-2015	1a	72	77.4194									2000_2013	Linkai 2012	2007-2008	1a	0	0		1990_1999	Yang and Nelson 1996	1992-1993	1a	27	64.2857
2013_2019	Grijalba 2020 N&S pampas region	2013-2015	1b	20	21.5054									2000_2013	Linkai 2012	2007-2008	1b	1	3.84615		1990_1999	Yang and Nelson 1996	1992-1993	1b	2	4.7619
2013_2019	Grijalba 2020 N&S pampas region	2013-2015	1c	61	65.5914									2000_2013	Linkai 2012	2007-2008	1c	0	0		1990_1999	Yang and Nelson 1996	1992-1993	1c	15	35.7143
2013_2019	Grijalba 2020 N&S pampas region	2013-2015	1d	41	44.086									2000_2013	Linkai 2012	2007-2008	1d	1	3.84615		1990_1999	Yang and Nelson 1996	1992-1993	1d	0	0
2013_2019	Grijalba 2020 N&S pampas region	2013-2015	1k	66	70.9677									2000_2013	Linkai 2012	2007-2008	1k	0	0		1990_1999	Yang and Nelson 1996	1992-1993	1k	2	4.7619
2013_2019	Grijalba 2020 N&S pampas region	2013-2015	3a	32	34.4086									2000_2013	Linkai 2012	2007-2008	3a	2	7.69231		1990_1999	Yang and Nelson 1996	1992-1993	3a	0	0
2013_2019	Grijalba 2020 N&S pampas region	2013-2015	6	22	23.6559									2000_2013	Linkai 2012	2007-2008	6	16	61.5385		1990_1999	Yang and Nelson 1996	1992-1993	6	0	0
2013_2019	Grijalba 2020 N&S pampas region	2013-2015	7	92	98.9247									2000_2013	Linkai 2012	2007-2008	7	2	7.69231		1990_1999	Yang and Nelson 1996	1992-1993	7	42	100
2013_2019	Grijalba et al 2020 B.A.	2013	1a	0	0									2000_2013	Tian 2016	2011-2015	1a	201	50.8861		1990_1999	Yang and Nelson 1996	1994	1a	82	67.2131
2013_2019	Grijalba et al 2020 B.A.	2013	1b	0	0									2000_2013	Tian 2016	2011-2015	1b	231	58.481		1990_1999	Yang and Nelson 1996	1994	1b	3	2.45902
2013_2019	Grijalba et al 2020 B.A.	2013	1c	2	50									2000_2013	Tian 2016	2011-2015	1c	72	18.2278		1990_1999	Yang and Nelson 1996	1994	1c	21	17.2131
2013_2019	Grijalba et al 2020 B.A.	2013	1d	0	0									2000_2013	Tian 2016	2011-2015	1d	187	47.3418		1990_1999	Yang and Nelson 1996	1994	1d	2	1.63934
2013_2019	Grijalba et al 2020 B.A.	2013	1k	3	75									2000_2013	Tian 2016	2011-2015	1k	71	17.9747		1990_1999	Yang and Nelson 1996	1994	1k	3	2.45902
2013_2019	Grijalba et al 2020 B.A.	2013	3a	0	0									2000_2013	Tian 2016	2011-2015	3a	105	26.5823		1990_1999	Yang and Nelson 1996	1994	3a	2	1.63934
2013_2019	Grijalba et al 2020 B.A.	2013	6	0	0									2000_2013	Tian 2016	2011-2015	6	274	69.3671		1990_1999	Yang and Nelson 1996	1994	6	5	4.09836
2013_2019	Grijalba et al 2020 B.A.	2013	7	4	100									2000_2013	Tian 2016	2011-2015	7	316	80		1990_1999	Yang and Nelson 1996	1994	7	122	100
2013_2019	Grijalba et al 2020 B.A.	2013-2014	1a	10	100									2000_2013	Zhang 2010	2005	1a	6	31.5789		2000_2013	Dorrance 2016	2012-2013	1a	338	51.8405
2013_2019	Grijalba et al 2020 B.A.	2013-2014	1b	0	0									2000_2013	Zhang 2010	2005	1b	0	0		2000_2013	Dorrance 2016	2012-2013	1b	343	52.6074
2013_2019	Grijalba et al 2020 B.A.	2013-2014	1c	0	0									2000_2013	Zhang 2010	2005	1c	1	5.26316		2000_2013	Dorrance 2016	2012-2013	1c	313	48.0061
2013_2019	Grijalba et al 2020 B.A.	2013-2014	1d	0	0									2000_2013	Zhang 2010	2005	1d	2	10.5263		2000_2013	Dorrance 2016	2012-2013	1d	0	0
2013_2019	Grijalba et al 2020 B.A.	2013-2014	1k	8	80									2000_2013	Zhang 2010	2005	1k	0	0		2000_2013	Dorrance 2016	2012-2013	1k	429	65.7975
2013_2019	Grijalba et al 2020 B.A.	2013-2014	3a	8	80									2000_2013	Zhang 2010	2005	3a	0	0		2000_2013	Dorrance 2016	2012-2013	3a	142	21.7791
2013_2019	Grijalba et al 2020 B.A.	2013-2014	6	0	0									2000_2013	Zhang 2010	2005	6	3	15.7895		2000_2013	Dorrance 2016	2012-2013	6	44	6.74847
2013_2019	Grijalba et al 2020 B.A.	2013-2014	7	10	100									2000_2013	Zhang 2010	2005	7	19	100		2000_2013	Dorrance 2016	2012-2013	7	391	59.9693
2013_2019	Grijalba et al 2020 B.A.	2013-2015	1a	15	100									2000_2013	Zhang 2010	2006	1a	7	22.5806		2000_2013	Malvick and Grunden 2004	2001-2002	1a	75	64.6552
2013_2019	Grijalba et al 2020 B.A.	2013-2015	1b	0	0									2000_2013	Zhang 2010	2006	1b	0	0		2000_2013	Malvick and Grunden 2004	2001-2002	1b	50	43.1034
2013_2019	Grijalba et al 2020 B.A.	2013-2015	1c	15	100									2000_2013	Zhang 2010	2006	1c	2	6.45161		2000_2013	Malvick and Grunden 2004	2001-2002	1c	51	43.9655
2013_2019	Grijalba et al 2020 B.A.	2013-2015	1d	11	73.3333									2000_2013	Zhang 2010	2006	1d	3	9.67742		2000_2013	Malvick and Grunden 2004	2001-2002	1d	66	56.8966
2013_2019	Grijalba et al 2020 B.A.	2013-2015	1k	11	73.3333									2000_2013	Zhang 2010	2006	1k	0	0		2000_2013	Malvick and Grunden 2004	2001-2002	1k	44	37.931
2013_2019	Grijalba et al 2020 B.A.	2013-2015	3a	11	73.3333									2000_2013	Zhang 2010	2006	3a	0	0		2000_2013	Malvick and Grunden 2004	2001-2002	3a	7	6.03448
2013_2019	Grijalba et al 2020 B.A.	2013-2015	6	0	0									2000_2013	Zhang 2010	2006	6	1	3.22581		2000_2013	Malvick and Grunden 2004	2001-2002	6	11	9.48276
2013_2019	Grijalba et al 2020 B.A.	2013-2015	7	15	100									2000_2013	Zhang 2010	2006	7	31	100		2000_2013	Malvick and Grunden 2004	2001-2002	7	112	96.5517
2013_2019	Grijalba et al 2020 B.A.	2014	1a	8	61.5385									2000_2013	Zhang 2010	2007	1a	4	13.3333		2000_2013	Nelson 2008	2002-2004	1a	156	99.3631
2013_2019	Grijalba et al 2020 B.A.	2014	1b	5	38.4615									2000_2013	Zhang 2010	2007	1b	0	0		2000_2013	Nelson 2008	2002-2004	1b	16	10.1911
2013_2019	Grijalba et al 2020 B.A.	2014	1c	4	30.7692									2000_2013	Zhang 2010	2007	1c	2	6.66667		2000_2013	Nelson 2008	2002-2004	1c	89	56.6879
2013_2019	Grijalba et al 2020 B.A.	2014	1d	8	61.5385									2000_2013	Zhang 2010	2007	1d	0	0		2000_2013	Nelson 2008	2002-2004	1d	30	19.1083
2013_2019	Grijalba et al 2020 B.A.	2014	1k	7	53.8462									2000_2013	Zhang 2010	2007	1k	0	0		2000_2013	Nelson 2008	2002-2004	1k	21	13.3758
2013_2019	Grijalba et al 2020 B.A.	2014	3a	4	30.7692									2000_2013	Zhang 2010	2007	3a	0	0		2000_2013	Nelson 2008	2002-2004	3a	1	0.636943
2013_2019	Grijalba et al 2020 B.A.	2014	6	4	30.7692									2000_2013	Zhang 2010	2007	6	4	13.3333		2000_2013	Nelson 2008	2002-2004	6	6	3.82166
2013_2019	Grijalba et al 2020 B.A.	2014	7	13	100									2000_2013	Zhang 2010	2007	7	30	100		2000_2013	Nelson 2008	2002-2004	7	157	100
2013_2019	Grijalba et al 2020 B.A.	2014-2015	1a	53	96.3636									2000_2013	Zhang 2021	2007-2015	1a	129	75		2000_2013	Robertson 2009	2005	1a	14	45.1613
2013_2019	Grijalba et al 2020 B.A.	2014-2015	1b	10	18.1818									2000_2013	Zhang 2021	2007-2015	1b	97	56.3953		2000_2013	Robertson 2009	2005	1b	13	41.9355
2013_2019	Grijalba et al 2020 B.A.	2014-2015	1c	40	72.7273									2000_2013	Zhang 2021	2007-2015	1c	44	25.5814		2000_2013	Robertson 2009	2005	1c	8	25.8065
2013_2019	Grijalba et al 2020 B.A.	2014-2015	1d	35	63.6364									2000_2013	Zhang 2021	2007-2015	1d	108	62.7907		2000_2013	Robertson 2009	2005	1d	12	38.7097
2013_2019	Grijalba et al 2020 B.A.	2014-2015	1k	50	90.9091									2000_2013	Zhang 2021	2007-2015	1k	42	24.4186		2000_2013	Robertson 2009	2005	1k	16	51.6129
2013_2019	Grijalba et al 2020 B.A.	2014-2015	3a	11	20									2000_2013	Zhang 2021	2007-2015	3a	28	16.2791		2000_2013	Robertson 2009	2005	3a	16	51.6129
2013_2019	Grijalba et al 2020 B.A.	2014-2015	6	8	14.5455									2000_2013	Zhang 2021	2007-2015	6	104	60.4651		2000_2013	Robertson 2009	2005	6	11	35.4839
2013_2019	Grijalba et al 2020 B.A.	2014-2015	7	55	100									2000_2013	Zhang 2021	2007-2015	7	139	80.814		2000_2013	Robertson 2009	2005	7	26	83.871
2013_2019	Grijalba et al 2020 B.A.	2015	1a	20	100									2000_2013	Zhu 2003	2000	1a	18	45		2013_2019	Chowdhury 2021	2013-2017	1a	147	85.9649
2013_2019	Grijalba et al 2020 B.A.	2015	1b	9	45									2000_2013	Zhu 2003	2000	1b	16	40		2013_2019	Chowdhury 2021	2013-2017	1b	122	71.345
2013_2019	Grijalba et al 2020 B.A.	2015	1c	18	90									2000_2013	Zhu 2003	2000	1c	11	27.5		2013_2019	Chowdhury 2021	2013-2017	1c	133	77.7778
2013_2019	Grijalba et al 2020 B.A.	2015	1d	16	80									2000_2013	Zhu 2003	2000	1d	16	40		2013_2019	Chowdhury 2021	2013-2017	1d	66	38.5965
2013_2019	Grijalba et al 2020 B.A.	2015	1k	19	95									2000_2013	Zhu 2003	2000	1k	8	20		2013_2019	Chowdhury 2021	2013-2017	1k	124	72.5146
2013_2019	Grijalba et al 2020 B.A.	2015	3a	7	35									2000_2013	Zhu 2003	2000	3a	21	52.5		2013_2019	Chowdhury 2021	2013-2017	3a	16	9.35673
2013_2019	Grijalba et al 2020 B.A.	2015	6	10	50									2000_2013	Zhu 2003	2000	6	19	47.5		2013_2019	Chowdhury 2021	2013-2017	6	18	10.5263
2013_2019	Grijalba et al 2020 B.A.	2015	7	20	100									2000_2013	Zhu 2003	2000	7	34	85		2013_2019	Chowdhury 2021	2013-2017	7	168	98.2456
														2000_2013	Zhu 2003	2001	1a	0	0		2013_2019	Hebb 2021	2016-2018	1a	402	82.5462
														2000_2013	Zhu 2003	2001	1b	2	100		2013_2019	Hebb 2021	2016-2018	1b	447	91.7864
														2000_2013	Zhu 2003	2001	1c	1	50		2013_2019	Hebb 2021	2016-2018	1c	346	71.0472
														2000_2013	Zhu 2003	2001	1d	1	50		2013_2019	Hebb 2021	2016-2018	1d	151	31.9239
														2000_2013	Zhu 2003	2001	1k	0	0		2013_2019	Hebb 2021	2016-2018	1k	463	95.0719
														2000_2013	Zhu 2003	2001	3a	2	100		2013_2019	Hebb 2021	2016-2018	3a	160	32.8542
														2000_2013	Zhu 2003	2001	6	2	100		2013_2019	Hebb 2021	2016-2018	6	75	15.4004
														2000_2013	Zhu 2003	2001	7	2	100		2013_2019	Hebb 2021	2016-2018	7	412	84.5996
																					2013_2019	Matthieson 2021 Iowa&Nebraska	2016-2017	1a	258	100
																					2013_2019	Matthieson 2021 Iowa&Nebraska	2016-2017	1b	189	73.2558
																					2013_2019	Matthieson 2021 Iowa&Nebraska	2016-2017	1c	193	74.8062
																					2013_2019	Matthieson 2021 Iowa&Nebraska	2016-2017	1d	46	17.8295
																					2013_2019	Matthieson 2021 Iowa&Nebraska	2016-2017	1k	189	73.2558
																					2013_2019	Matthieson 2021 Iowa&Nebraska	2016-2017	3a	6	2.32558
																					2013_2019	Matthieson 2021 Iowa&Nebraska	2016-2017	6	0	0
																					2013_2019	Matthieson 2021 Iowa&Nebraska	2016-2017	7	258	100
																					2013_2019	Matthieson 2021 Iowa&Nebraska	2016-2018	1a	65	95.5882
																					2013_2019	Matthieson 2021 Iowa&Nebraska	2016-2018	1b	59	86.7647
																					2013_2019	Matthieson 2021 Iowa&Nebraska	2016-2018	1c	50	73.5294
																					2013_2019	Matthieson 2021 Iowa&Nebraska	2016-2018	1d	0	0
																					2013_2019	Matthieson 2021 Iowa&Nebraska	2016-2018	1k	59	86.7647
																					2013_2019	Matthieson 2021 Iowa&Nebraska	2016-2018	3a	0	0
																					2013_2019	Matthieson 2021 Iowa&Nebraska	2016-2018	6	1	1.47059
																					2013_2019	Matthieson 2021 Iowa&Nebraska	2016-2018	7	66	97.0588
																					2013_2019	McCoy 2021	2017	1a	79	95.1807
																					2013_2019	McCoy 2021	2017	1b	74	89.1566
																					2013_2019	McCoy 2021	2017	1c	73	87.9518
																					2013_2019	McCoy 2021	2017	1d	71	85.5422
																					2013_2019	McCoy 2021	2017	1k	78	93.9759
																					2013_2019	McCoy 2021	2017	3a	26	31.3253
																					2013_2019	McCoy 2021	2017	6	46	55.4217
																					2013_2019	McCoy 2021	2017	7	82	98.7952

## Sheet: Figure 3
Panel A							Panel B							Panel C							Panel D
Isolate	X	Y	study	year	time_point		Isolate	X	Y	study	year	time_point		Isolate	X	Y	study	year	time_point		Isolate	X	Y	study	year	time_point
Buenos_Aires_Argentina_Barreto_1989-1992_1	-0.455149	-0.0784118	Barreto 1995	1989-1992	1989_1999		Manitoba_Canada_Henriquez_2014_1	-0.304597	-0.0605337	Henriquez 2020	2014	2014_2019		Anhui_China_Zhu_1999_51	0.093635	-0.0529449	Zhu 2003	1999	1990_1999		11-states_USA_Dorrance_2012-2013_1	-0.246115	0.011121	Dorrance 2016	2012-2013	2000_2013
Buenos_Aires_Argentina_Barreto_1989-1992_1	-0.455149	-0.0784118	Barreto 1995	1989-1992	1989_1999		Manitoba_Canada_Henriquez_2014_1	-0.304597	-0.0605337	Henriquez 2020	2014	2014_2019		Anhui_China_Zhu_1999_51	0.093635	-0.0529449	Zhu 2003	1999	1990_1999		11-states_USA_Dorrance_2012-2013_1	-0.246115	0.011121	Dorrance 2016	2012-2013	2000_2013
Buenos_Aires_Argentina_Barreto_1989-1992_1	-0.455149	-0.0784118	Barreto 1995	1989-1992	1989_1999		Manitoba_Canada_Henriquez_2014_1	-0.304597	-0.0605337	Henriquez 2020	2014	2014_2019		Anhui_China_Zhu_1999_51	0.093635	-0.0529449	Zhu 2003	1999	1990_1999		11-states_USA_Dorrance_2012-2013_1	-0.246115	0.011121	Dorrance 2016	2012-2013	2000_2013
Buenos_Aires_Argentina_Barreto_1989-1992_1	-0.455149	-0.0784118	Barreto 1995	1989-1992	1989_1999		Manitoba_Canada_Henriquez_2014_1	-0.304597	-0.0605337	Henriquez 2020	2014	2014_2019		Anhui_China_Zhu_1999_51	0.093635	-0.0529449	Zhu 2003	1999	1990_1999		11-states_USA_Dorrance_2012-2013_1	-0.246115	0.011121	Dorrance 2016	2012-2013	2000_2013
Buenos_Aires_Argentina_Barreto_1989-1992_1	-0.455149	-0.0784118	Barreto 1995	1989-1992	1989_1999		Manitoba_Canada_Henriquez_2014_1	-0.304597	-0.0605337	Henriquez 2020	2014	2014_2019		Anhui_China_Zhu_1999_51	0.093635	-0.0529449	Zhu 2003	1999	1990_1999		11-states_USA_Dorrance_2012-2013_1	-0.246115	0.011121	Dorrance 2016	2012-2013	2000_2013
Buenos_Aires_Argentina_Barreto_1989-1992_1	-0.455149	-0.0784118	Barreto 1995	1989-1992	1989_1999		Manitoba_Canada_Henriquez_2014_1	-0.304597	-0.0605337	Henriquez 2020	2014	2014_2019		Anhui_China_Zhu_1999_51	0.093635	-0.0529449	Zhu 2003	1999	1990_1999		11-states_USA_Dorrance_2012-2013_1	-0.246115	0.011121	Dorrance 2016	2012-2013	2000_2013
Buenos_Aires_Argentina_Barreto_1989-1992_1	-0.455149	-0.0784118	Barreto 1995	1989-1992	1989_1999		Manitoba_Canada_Henriquez_2014_1	-0.304597	-0.0605337	Henriquez 2020	2014	2014_2019		Anhui_China_Zhu_1999_51	0.093635	-0.0529449	Zhu 2003	1999	1990_1999		11-states_USA_Dorrance_2012-2013_1	-0.246115	0.011121	Dorrance 2016	2012-2013	2000_2013
Buenos_Aires_Argentina_Barreto_1989-1992_1	-0.455149	-0.0784118	Barreto 1995	1989-1992	1989_1999		Manitoba_Canada_Henriquez_2014_1	-0.304597	-0.0605337	Henriquez 2020	2014	2014_2019		Anhui_China_Zhu_1999_51	0.093635	-0.0529449	Zhu 2003	1999	1990_1999		11-states_USA_Dorrance_2012-2013_1	-0.246115	0.011121	Dorrance 2016	2012-2013	2000_2013
Buenos_Aires_Argentina_Barreto_1989-1992_1	-0.455149	-0.0784118	Barreto 1995	1989-1992	1989_1999		Manitoba_Canada_Henriquez_2014_2	-0.304597	-0.0605337	Henriquez 2020	2014	2014_2019		Anhui_China_Zhu_1999_51	0.093635	-0.0529449	Zhu 2003	1999	1990_1999		11-states_USA_Dorrance_2012-2013_1	-0.246115	0.011121	Dorrance 2016	2012-2013	2000_2013
Buenos_Aires_Argentina_Barreto_1989-1992_10	-0.455149	-0.0784118	Barreto 1995	1989-1992	1989_1999		Manitoba_Canada_Henriquez_2014_2	-0.304597	-0.0605337	Henriquez 2020	2014	2014_2019		Anhui_China_Zhu_1999_52	0.340995	-0.149337	Zhu 2003	1999	1990_1999		11-states_USA_Dorrance_2012-2013_10	-0.246115	0.011121	Dorrance 2016	2012-2013	2000_2013
Buenos_Aires_Argentina_Barreto_1989-1992_10	-0.455149	-0.0784118	Barreto 1995	1989-1992	1989_1999		Manitoba_Canada_Henriquez_2014_2	-0.304597	-0.0605337	Henriquez 2020	2014	2014_2019		Anhui_China_Zhu_1999_52	0.340995	-0.149337	Zhu 2003	1999	1990_1999		11-states_USA_Dorrance_2012-2013_10	-0.246115	0.011121	Dorrance 2016	2012-2013	2000_2013
Buenos_Aires_Argentina_Barreto_1989-1992_10	-0.455149	-0.0784118	Barreto 1995	1989-1992	1989_1999		Manitoba_Canada_Henriquez_2014_2	-0.304597	-0.0605337	Henriquez 2020	2014	2014_2019		Anhui_China_Zhu_1999_52	0.340995	-0.149337	Zhu 2003	1999	1990_1999		11-states_USA_Dorrance_2012-2013_10	-0.246115	0.011121	Dorrance 2016	2012-2013	2000_2013
Buenos_Aires_Argentina_Barreto_1989-1992_10	-0.455149	-0.0784118	Barreto 1995	1989-1992	1989_1999		Manitoba_Canada_Henriquez_2014_2	-0.304597	-0.0605337	Henriquez 2020	2014	2014_2019		Anhui_China_Zhu_1999_52	0.340995	-0.149337	Zhu 2003	1999	1990_1999		11-states_USA_Dorrance_2012-2013_10	-0.246115	0.011121	Dorrance 2016	2012-2013	2000_2013
Buenos_Aires_Argentina_Barreto_1989-1992_10	-0.455149	-0.0784118	Barreto 1995	1989-1992	1989_1999		Manitoba_Canada_Henriquez_2014_2	-0.304597	-0.0605337	Henriquez 2020	2014	2014_2019		Anhui_China_Zhu_1999_52	0.340995	-0.149337	Zhu 2003	1999	1990_1999		11-states_USA_Dorrance_2012-2013_10	-0.246115	0.011121	Dorrance 2016	2012-2013	2000_2013
Buenos_Aires_Argentina_Barreto_1989-1992_10	-0.455149	-0.0784118	Barreto 1995	1989-1992	1989_1999		Manitoba_Canada_Henriquez_2014_2	-0.304597	-0.0605337	Henriquez 2020	2014	2014_2019		Anhui_China_Zhu_1999_52	0.340995	-0.149337	Zhu 2003	1999	1990_1999		11-states_USA_Dorrance_2012-2013_10	-0.246115	0.011121	Dorrance 2016	2012-2013	2000_2013
Buenos_Aires_Argentina_Barreto_1989-1992_10	-0.455149	-0.0784118	Barreto 1995	1989-1992	1989_1999		Manitoba_Canada_Henriquez_2014_2	-0.304597	-0.0605337	Henriquez 2020	2014	2014_2019		Anhui_China_Zhu_1999_52	0.340995	-0.149337	Zhu 2003	1999	1990_1999		11-states_USA_Dorrance_2012-2013_10	-0.246115	0.011121	Dorrance 2016	2012-2013	2000_2013
Buenos_Aires_Argentina_Barreto_1989-1992_10	-0.455149	-0.0784118	Barreto 1995	1989-1992	1989_1999		Manitoba_Canada_Henriquez_2014_3	-0.304597	-0.0605337	Henriquez 2020	2014	2014_2019		Anhui_China_Zhu_1999_52	0.340995	-0.149337	Zhu 2003	1999	1990_1999		11-states_USA_Dorrance_2012-2013_10	-0.246115	0.011121	Dorrance 2016	2012-2013	2000_2013
Buenos_Aires_Argentina_Barreto_1989-1992_10	-0.455149	-0.0784118	Barreto 1995	1989-1992	1989_1999		Manitoba_Canada_Henriquez_2014_3	-0.304597	-0.0605337	Henriquez 2020	2014	2014_2019		Anhui_China_Zhu_1999_52	0.340995	-0.149337	Zhu 2003	1999	1990_1999		11-states_USA_Dorrance_2012-2013_10	-0.246115	0.011121	Dorrance 2016	2012-2013	2000_2013
Buenos_Aires_Argentina_Barreto_1989-1992_11	-0.455149	-0.0784118	Barreto 1995	1989-1992	1989_1999		Manitoba_Canada_Henriquez_2014_3	-0.304597	-0.0605337	Henriquez 2020	2014	2014_2019		Anhui_China_Zhu_1999_53	0.0252862	-0.158534	Zhu 2003	1999	1990_1999		11-states_USA_Dorrance_2012-2013_100	0.49568	-0.261337	Dorrance 2016	2012-2013	2000_2013
Buenos_Aires_Argentina_Barreto_1989-1992_11	-0.455149	-0.0784118	Barreto 1995	1989-1992	1989_1999		Manitoba_Canada_Henriquez_2014_3	-0.304597	-0.0605337	Henriquez 2020	2014	2014_2019		Anhui_China_Zhu_1999_53	0.0252862	-0.158534	Zhu 2003	1999	1990_1999		11-states_USA_Dorrance_2012-2013_100	0.49568	-0.261337	Dorrance 2016	2012-2013	2000_2013
Buenos_Aires_Argentina_Barreto_1989-1992_11	-0.455149	-0.0784118	Barreto 1995	1989-1992	1989_1999		Manitoba_Canada_Henriquez_2014_3	-0.304597	-0.0605337	Henriquez 2020	2014	2014_2019		Anhui_China_Zhu_1999_53	0.0252862	-0.158534	Zhu 2003	1999	1990_1999		11-states_USA_Dorrance_2012-2013_100	0.49568	-0.261337	Dorrance 2016	2012-2013	2000_2013
Buenos_Aires_Argentina_Barreto_1989-1992_11	-0.455149	-0.0784118	Barreto 1995	1989-1992	1989_1999		Manitoba_Canada_Henriquez_2014_3	-0.304597	-0.0605337	Henriquez 2020	2014	2014_2019		Anhui_China_Zhu_1999_53	0.0252862	-0.158534	Zhu 2003	1999	1990_1999		11-states_USA_Dorrance_2012-2013_100	0.49568	-0.261337	Dorrance 2016	2012-2013	2000_2013
Buenos_Aires_Argentina_Barreto_1989-1992_11	-0.455149	-0.0784118	Barreto 1995	1989-1992	1989_1999		Manitoba_Canada_Henriquez_2014_3	-0.304597	-0.0605337	Henriquez 2020	2014	2014_2019		Anhui_China_Zhu_1999_53	0.0252862	-0.158534	Zhu 2003	1999	1990_1999		11-states_USA_Dorrance_2012-2013_100	0.49568	-0.261337	Dorrance 2016	2012-2013	2000_2013
Buenos_Aires_Argentina_Barreto_1989-1992_11	-0.455149	-0.0784118	Barreto 1995	1989-1992	1989_1999		Manitoba_Canada_Henriquez_2014_3	-0.304597	-0.0605337	Henriquez 2020	2014	2014_2019		Anhui_China_Zhu_1999_53	0.0252862	-0.158534	Zhu 2003	1999	1990_1999		11-states_USA_Dorrance_2012-2013_100	0.49568	-0.261337	Dorrance 2016	2012-2013	2000_2013
Buenos_Aires_Argentina_Barreto_1989-1992_11	-0.455149	-0.0784118	Barreto 1995	1989-1992	1989_1999		Manitoba_Canada_Henriquez_2014_35	-0.273338	-0.329888	Henriquez 2020	2014	2014_2019		Anhui_China_Zhu_1999_53	0.0252862	-0.158534	Zhu 2003	1999	1990_1999		11-states_USA_Dorrance_2012-2013_100	0.49568	-0.261337	Dorrance 2016	2012-2013	2000_2013
Buenos_Aires_Argentina_Barreto_1989-1992_11	-0.455149	-0.0784118	Barreto 1995	1989-1992	1989_1999		Manitoba_Canada_Henriquez_2014_35	-0.273338	-0.329888	Henriquez 2020	2014	2014_2019		Anhui_China_Zhu_1999_53	0.0252862	-0.158534	Zhu 2003	1999	1990_1999		11-states_USA_Dorrance_2012-2013_100	0.49568	-0.261337	Dorrance 2016	2012-2013	2000_2013
Buenos_Aires_Argentina_Barreto_1989-1992_11	-0.455149	-0.0784118	Barreto 1995	1989-1992	1989_1999		Manitoba_Canada_Henriquez_2014_35	-0.273338	-0.329888	Henriquez 2020	2014	2014_2019		Anhui_China_Zhu_1999_53	0.0252862	-0.158534	Zhu 2003	1999	1990_1999		11-states_USA_Dorrance_2012-2013_100	0.49568	-0.261337	Dorrance 2016	2012-2013	2000_2013
Buenos_Aires_Argentina_Barreto_1989-1992_12	-0.455149	-0.0784118	Barreto 1995	1989-1992	1989_1999		Manitoba_Canada_Henriquez_2014_35	-0.273338	-0.329888	Henriquez 2020	2014	2014_2019		Anhui_China_Zhu_1999_54	0.34162	-0.0253768	Zhu 2003	1999	1990_1999		11-states_USA_Dorrance_2012-2013_101	0.49568	-0.261337	Dorrance 2016	2012-2013	2000_2013
Buenos_Aires_Argentina_Barreto_1989-1992_12	-0.455149	-0.0784118	Barreto 1995	1989-1992	1989_1999		Manitoba_Canada_Henriquez_2014_35	-0.273338	-0.329888	Henriquez 2020	2014	2014_2019		Anhui_China_Zhu_1999_54	0.34162	-0.0253768	Zhu 2003	1999	1990_1999		11-states_USA_Dorrance_2012-2013_101	0.49568	-0.261337	Dorrance 2016	2012-2013	2000_2013
Buenos_Aires_Argentina_Barreto_1989-1992_12	-0.455149	-0.0784118	Barreto 1995	1989-1992	1989_1999		Manitoba_Canada_Henriquez_2014_35	-0.273338	-0.329888	Henriquez 2020	2014	2014_2019		Anhui_China_Zhu_1999_54	0.34162	-0.0253768	Zhu 2003	1999	1990_1999		11-states_USA_Dorrance_2012-2013_101	0.49568	-0.261337	Dorrance 2016	2012-2013	2000_2013
Buenos_Aires_Argentina_Barreto_1989-1992_12	-0.455149	-0.0784118	Barreto 1995	1989-1992	1989_1999		Manitoba_Canada_Henriquez_2014_35	-0.273338	-0.329888	Henriquez 2020	2014	2014_2019		Anhui_China_Zhu_1999_54	0.34162	-0.0253768	Zhu 2003	1999	1990_1999		11-states_USA_Dorrance_2012-2013_101	0.49568	-0.261337	Dorrance 2016	2012-2013	2000_2013
Buenos_Aires_Argentina_Barreto_1989-1992_12	-0.455149	-0.0784118	Barreto 1995	1989-1992	1989_1999		Manitoba_Canada_Henriquez_2014_35	-0.273338	-0.329888	Henriquez 2020	2014	2014_2019		Anhui_China_Zhu_1999_54	0.34162	-0.0253768	Zhu 2003	1999	1990_1999		11-states_USA_Dorrance_2012-2013_101	0.49568	-0.261337	Dorrance 2016	2012-2013	2000_2013
Buenos_Aires_Argentina_Barreto_1989-1992_12	-0.455149	-0.0784118	Barreto 1995	1989-1992	1989_1999		Manitoba_Canada_Henriquez_2014_36	-0.273338	-0.329888	Henriquez 2020	2014	2014_2019		Anhui_China_Zhu_1999_54	0.34162	-0.0253768	Zhu 2003	1999	1990_1999		11-states_USA_Dorrance_2012-2013_101	0.49568	-0.261337	Dorrance 2016	2012-2013	2000_2013
Buenos_Aires_Argentina_Barreto_1989-1992_12	-0.455149	-0.0784118	Barreto 1995	1989-1992	1989_1999		Manitoba_Canada_Henriquez_2014_36	-0.273338	-0.329888	Henriquez 2020	2014	2014_2019		Anhui_China_Zhu_1999_54	0.34162	-0.0253768	Zhu 2003	1999	1990_1999		11-states_USA_Dorrance_2012-2013_101	0.49568	-0.261337	Dorrance 2016	2012-2013	2000_2013
Buenos_Aires_Argentina_Barreto_1989-1992_12	-0.455149	-0.0784118	Barreto 1995	1989-1992	1989_1999		Manitoba_Canada_Henriquez_2014_36	-0.273338	-0.329888	Henriquez 2020	2014	2014_2019		Anhui_China_Zhu_1999_54	0.34162	-0.0253768	Zhu 2003	1999	1990_1999		11-states_USA_Dorrance_2012-2013_101	0.49568	-0.261337	Dorrance 2016	2012-2013	2000_2013
Buenos_Aires_Argentina_Barreto_1989-1992_12	-0.455149	-0.0784118	Barreto 1995	1989-1992	1989_1999		Manitoba_Canada_Henriquez_2014_36	-0.273338	-0.329888	Henriquez 2020	2014	2014_2019		Anhui_China_Zhu_1999_54	0.34162	-0.0253768	Zhu 2003	1999	1990_1999		11-states_USA_Dorrance_2012-2013_101	0.49568	-0.261337	Dorrance 2016	2012-2013	2000_2013
Buenos_Aires_Argentina_Barreto_1989-1992_13	-0.455149	-0.0784118	Barreto 1995	1989-1992	1989_1999		Manitoba_Canada_Henriquez_2014_36	-0.273338	-0.329888	Henriquez 2020	2014	2014_2019		Anhui_China_Zhu_1999_55	0.093635	-0.0529449	Zhu 2003	1999	1990_1999		11-states_USA_Dorrance_2012-2013_102	0.49568	-0.261337	Dorrance 2016	2012-2013	2000_2013
Buenos_Aires_Argentina_Barreto_1989-1992_13	-0.455149	-0.0784118	Barreto 1995	1989-1992	1989_1999		Manitoba_Canada_Henriquez_2014_36	-0.273338	-0.329888	Henriquez 2020	2014	2014_2019		Anhui_China_Zhu_1999_55	0.093635	-0.0529449	Zhu 2003	1999	1990_1999		11-states_USA_Dorrance_2012-2013_102	0.49568	-0.261337	Dorrance 2016	2012-2013	2000_2013
Buenos_Aires_Argentina_Barreto_1989-1992_13	-0.455149	-0.0784118	Barreto 1995	1989-1992	1989_1999		Manitoba_Canada_Henriquez_2014_36	-0.273338	-0.329888	Henriquez 2020	2014	2014_2019		Anhui_China_Zhu_1999_55	0.093635	-0.0529449	Zhu 2003	1999	1990_1999		11-states_USA_Dorrance_2012-2013_102	0.49568	-0.261337	Dorrance 2016	2012-2013	2000_2013
Buenos_Aires_Argentina_Barreto_1989-1992_13	-0.455149	-0.0784118	Barreto 1995	1989-1992	1989_1999		Manitoba_Canada_Henriquez_2014_36	-0.273338	-0.329888	Henriquez 2020	2014	2014_2019		Anhui_China_Zhu_1999_55	0.093635	-0.0529449	Zhu 2003	1999	1990_1999		11-states_USA_Dorrance_2012-2013_102	0.49568	-0.261337	Dorrance 2016	2012-2013	2000_2013
Buenos_Aires_Argentina_Barreto_1989-1992_13	-0.455149	-0.0784118	Barreto 1995	1989-1992	1989_1999		Manitoba_Canada_Henriquez_2014_37	-0.273338	-0.329888	Henriquez 2020	2014	2014_2019		Anhui_China_Zhu_1999_55	0.093635	-0.0529449	Zhu 2003	1999	1990_1999		11-states_USA_Dorrance_2012-2013_102	0.49568	-0.261337	Dorrance 2016	2012-2013	2000_2013
Buenos_Aires_Argentina_Barreto_1989-1992_13	-0.455149	-0.0784118	Barreto 1995	1989-1992	1989_1999		Manitoba_Canada_Henriquez_2014_37	-0.273338	-0.329888	Henriquez 2020	2014	2014_2019		Anhui_China_Zhu_1999_55	0.093635	-0.0529449	Zhu 2003	1999	1990_1999		11-states_USA_Dorrance_2012-2013_102	0.49568	-0.261337	Dorrance 2016	2012-2013	2000_2013
Buenos_Aires_Argentina_Barreto_1989-1992_13	-0.455149	-0.0784118	Barreto 1995	1989-1992	1989_1999		Manitoba_Canada_Henriquez_2014_37	-0.273338	-0.329888	Henriquez 2020	2014	2014_2019		Anhui_China_Zhu_1999_55	0.093635	-0.0529449	Zhu 2003	1999	1990_1999		11-states_USA_Dorrance_2012-2013_102	0.49568	-0.261337	Dorrance 2016	2012-2013	2000_2013
Buenos_Aires_Argentina_Barreto_1989-1992_13	-0.455149	-0.0784118	Barreto 1995	1989-1992	1989_1999		Manitoba_Canada_Henriquez_2014_37	-0.273338	-0.329888	Henriquez 2020	2014	2014_2019		Anhui_China_Zhu_1999_55	0.093635	-0.0529449	Zhu 2003	1999	1990_1999		11-states_USA_Dorrance_2012-2013_102	0.49568	-0.261337	Dorrance 2016	2012-2013	2000_2013
Buenos_Aires_Argentina_Barreto_1989-1992_13	-0.455149	-0.0784118	Barreto 1995	1989-1992	1989_1999		Manitoba_Canada_Henriquez_2014_37	-0.273338	-0.329888	Henriquez 2020	2014	2014_2019		Anhui_China_Zhu_1999_55	0.093635	-0.0529449	Zhu 2003	1999	1990_1999		11-states_USA_Dorrance_2012-2013_102	0.49568	-0.261337	Dorrance 2016	2012-2013	2000_2013
Buenos_Aires_Argentina_Barreto_1989-1992_14	-0.455149	-0.0784118	Barreto 1995	1989-1992	1989_1999		Manitoba_Canada_Henriquez_2014_37	-0.273338	-0.329888	Henriquez 2020	2014	2014_2019		Anhui_China_Zhu_1999_56	0.093635	-0.0529449	Zhu 2003	1999	1990_1999		11-states_USA_Dorrance_2012-2013_103	0.49568	-0.261337	Dorrance 2016	2012-2013	2000_2013
Buenos_Aires_Argentina_Barreto_1989-1992_14	-0.455149	-0.0784118	Barreto 1995	1989-1992	1989_1999		Manitoba_Canada_Henriquez_2014_37	-0.273338	-0.329888	Henriquez 2020	2014	2014_2019		Anhui_China_Zhu_1999_56	0.093635	-0.0529449	Zhu 2003	1999	1990_1999		11-states_USA_Dorrance_2012-2013_103	0.49568	-0.261337	Dorrance 2016	2012-2013	2000_2013
Buenos_Aires_Argentina_Barreto_1989-1992_14	-0.455149	-0.0784118	Barreto 1995	1989-1992	1989_1999		Manitoba_Canada_Henriquez_2014_37	-0.273338	-0.329888	Henriquez 2020	2014	2014_2019		Anhui_China_Zhu_1999_56	0.093635	-0.0529449	Zhu 2003	1999	1990_1999		11-states_USA_Dorrance_2012-2013_103	0.49568	-0.261337	Dorrance 2016	2012-2013	2000_2013
Buenos_Aires_Argentina_Barreto_1989-1992_14	-0.455149	-0.0784118	Barreto 1995	1989-1992	1989_1999		Manitoba_Canada_Henriquez_2014_38	-0.273338	-0.329888	Henriquez 2020	2014	2014_2019		Anhui_China_Zhu_1999_56	0.093635	-0.0529449	Zhu 2003	1999	1990_1999		11-states_USA_Dorrance_2012-2013_103	0.49568	-0.261337	Dorrance 2016	2012-2013	2000_2013
Buenos_Aires_Argentina_Barreto_1989-1992_14	-0.455149	-0.0784118	Barreto 1995	1989-1992	1989_1999		Manitoba_Canada_Henriquez_2014_38	-0.273338	-0.329888	Henriquez 2020	2014	2014_2019		Anhui_China_Zhu_1999_56	0.093635	-0.0529449	Zhu 2003	1999	1990_1999		11-states_USA_Dorrance_2012-2013_103	0.49568	-0.261337	Dorrance 2016	2012-2013	2000_2013
Buenos_Aires_Argentina_Barreto_1989-1992_14	-0.455149	-0.0784118	Barreto 1995	1989-1992	1989_1999		Manitoba_Canada_Henriquez_2014_38	-0.273338	-0.329888	Henriquez 2020	2014	2014_2019		Anhui_China_Zhu_1999_56	0.093635	-0.0529449	Zhu 2003	1999	1990_1999		11-states_USA_Dorrance_2012-2013_103	0.49568	-0.261337	Dorrance 2016	2012-2013	2000_2013
Buenos_Aires_Argentina_Barreto_1989-1992_14	-0.455149	-0.0784118	Barreto 1995	1989-1992	1989_1999		Manitoba_Canada_Henriquez_2014_38	-0.273338	-0.329888	Henriquez 2020	2014	2014_2019		Anhui_China_Zhu_1999_56	0.093635	-0.0529449	Zhu 2003	1999	1990_1999		11-states_USA_Dorrance_2012-2013_103	0.49568	-0.261337	Dorrance 2016	2012-2013	2000_2013
Buenos_Aires_Argentina_Barreto_1989-1992_14	-0.455149	-0.0784118	Barreto 1995	1989-1992	1989_1999		Manitoba_Canada_Henriquez_2014_38	-0.273338	-0.329888	Henriquez 2020	2014	2014_2019		Anhui_China_Zhu_1999_56	0.093635	-0.0529449	Zhu 2003	1999	1990_1999		11-states_USA_Dorrance_2012-2013_103	0.49568	-0.261337	Dorrance 2016	2012-2013	2000_2013
Buenos_Aires_Argentina_Barreto_1989-1992_14	-0.455149	-0.0784118	Barreto 1995	1989-1992	1989_1999		Manitoba_Canada_Henriquez_2014_38	-0.273338	-0.329888	Henriquez 2020	2014	2014_2019		Anhui_China_Zhu_1999_56	0.093635	-0.0529449	Zhu 2003	1999	1990_1999		11-states_USA_Dorrance_2012-2013_103	0.49568	-0.261337	Dorrance 2016	2012-2013	2000_2013
Buenos_Aires_Argentina_Barreto_1989-1992_15	-0.455149	-0.0784118	Barreto 1995	1989-1992	1989_1999		Manitoba_Canada_Henriquez_2014_38	-0.273338	-0.329888	Henriquez 2020	2014	2014_2019		Anhui_China_Zhu_1999_57	0.34162	-0.0253768	Zhu 2003	1999	1990_1999		11-states_USA_Dorrance_2012-2013_104	0.49568	-0.261337	Dorrance 2016	2012-2013	2000_2013
Buenos_Aires_Argentina_Barreto_1989-1992_15	-0.455149	-0.0784118	Barreto 1995	1989-1992	1989_1999		Manitoba_Canada_Henriquez_2014_38	-0.273338	-0.329888	Henriquez 2020	2014	2014_2019		Anhui_China_Zhu_1999_57	0.34162	-0.0253768	Zhu 2003	1999	1990_1999		11-states_USA_Dorrance_2012-2013_104	0.49568	-0.261337	Dorrance 2016	2012-2013	2000_2013
Buenos_Aires_Argentina_Barreto_1989-1992_15	-0.455149	-0.0784118	Barreto 1995	1989-1992	1989_1999		Manitoba_Canada_Henriquez_2014_39	-0.273338	-0.329888	Henriquez 2020	2014	2014_2019		Anhui_China_Zhu_1999_57	0.34162	-0.0253768	Zhu 2003	1999	1990_1999		11-states_USA_Dorrance_2012-2013_104	0.49568	-0.261337	Dorrance 2016	2012-2013	2000_2013
Buenos_Aires_Argentina_Barreto_1989-1992_15	-0.455149	-0.0784118	Barreto 1995	1989-1992	1989_1999		Manitoba_Canada_Henriquez_2014_39	-0.273338	-0.329888	Henriquez 2020	2014	2014_2019		Anhui_China_Zhu_1999_57	0.34162	-0.0253768	Zhu 2003	1999	1990_1999		11-states_USA_Dorrance_2012-2013_104	0.49568	-0.261337	Dorrance 2016	2012-2013	2000_2013
Buenos_Aires_Argentina_Barreto_1989-1992_15	-0.455149	-0.0784118	Barreto 1995	1989-1992	1989_1999		Manitoba_Canada_Henriquez_2014_39	-0.273338	-0.329888	Henriquez 2020	2014	2014_2019		Anhui_China_Zhu_1999_57	0.34162	-0.0253768	Zhu 2003	1999	1990_1999		11-states_USA_Dorrance_2012-2013_104	0.49568	-0.261337	Dorrance 2016	2012-2013	2000_2013
Buenos_Aires_Argentina_Barreto_1989-1992_15	-0.455149	-0.0784118	Barreto 1995	1989-1992	1989_1999		Manitoba_Canada_Henriquez_2014_39	-0.273338	-0.329888	Henriquez 2020	2014	2014_2019		Anhui_China_Zhu_1999_57	0.34162	-0.0253768	Zhu 2003	1999	1990_1999		11-states_USA_Dorrance_2012-2013_104	0.49568	-0.261337	Dorrance 2016	2012-2013	2000_2013
Buenos_Aires_Argentina_Barreto_1989-1992_15	-0.455149	-0.0784118	Barreto 1995	1989-1992	1989_1999		Manitoba_Canada_Henriquez_2014_39	-0.273338	-0.329888	Henriquez 2020	2014	2014_2019		Anhui_China_Zhu_1999_57	0.34162	-0.0253768	Zhu 2003	1999	1990_1999		11-states_USA_Dorrance_2012-2013_104	0.49568	-0.261337	Dorrance 2016	2012-2013	2000_2013
Buenos_Aires_Argentina_Barreto_1989-1992_15	-0.455149	-0.0784118	Barreto 1995	1989-1992	1989_1999		Manitoba_Canada_Henriquez_2014_39	-0.273338	-0.329888	Henriquez 2020	2014	2014_2019		Anhui_China_Zhu_1999_57	0.34162	-0.0253768	Zhu 2003	1999	1990_1999		11-states_USA_Dorrance_2012-2013_104	0.49568	-0.261337	Dorrance 2016	2012-2013	2000_2013
Buenos_Aires_Argentina_Barreto_1989-1992_15	-0.455149	-0.0784118	Barreto 1995	1989-1992	1989_1999		Manitoba_Canada_Henriquez_2014_39	-0.273338	-0.329888	Henriquez 2020	2014	2014_2019		Anhui_China_Zhu_1999_57	0.34162	-0.0253768	Zhu 2003	1999	1990_1999		11-states_USA_Dorrance_2012-2013_104	0.49568	-0.261337	Dorrance 2016	2012-2013	2000_2013
Buenos_Aires_Argentina_Barreto_1989-1992_16	-0.455149	-0.0784118	Barreto 1995	1989-1992	1989_1999		Manitoba_Canada_Henriquez_2014_39	-0.273338	-0.329888	Henriquez 2020	2014	2014_2019		Anhui_China_Zhu_1999_58	0.34162	-0.0253768	Zhu 2003	1999	1990_1999		11-states_USA_Dorrance_2012-2013_105	0.49568	-0.261337	Dorrance 2016	2012-2013	2000_2013
Buenos_Aires_Argentina_Barreto_1989-1992_16	-0.455149	-0.0784118	Barreto 1995	1989-1992	1989_1999		Manitoba_Canada_Henriquez_2014_4	-0.304597	-0.0605337	Henriquez 2020	2014	2014_2019		Anhui_China_Zhu_1999_58	0.34162	-0.0253768	Zhu 2003	1999	1990_1999		11-states_USA_Dorrance_2012-2013_105	0.49568	-0.261337	Dorrance 2016	2012-2013	2000_2013
Buenos_Aires_Argentina_Barreto_1989-1992_16	-0.455149	-0.0784118	Barreto 1995	1989-1992	1989_1999		Manitoba_Canada_Henriquez_2014_4	-0.304597	-0.0605337	Henriquez 2020	2014	2014_2019		Anhui_China_Zhu_1999_58	0.34162	-0.0253768	Zhu 2003	1999	1990_1999		11-states_USA_Dorrance_2012-2013_105	0.49568	-0.261337	Dorrance 2016	2012-2013	2000_2013
Buenos_Aires_Argentina_Barreto_1989-1992_16	-0.455149	-0.0784118	Barreto 1995	1989-1992	1989_1999		Manitoba_Canada_Henriquez_2014_4	-0.304597	-0.0605337	Henriquez 2020	2014	2014_2019		Anhui_China_Zhu_1999_58	0.34162	-0.0253768	Zhu 2003	1999	1990_1999		11-states_USA_Dorrance_2012-2013_105	0.49568	-0.261337	Dorrance 2016	2012-2013	2000_2013
Buenos_Aires_Argentina_Barreto_1989-1992_16	-0.455149	-0.0784118	Barreto 1995	1989-1992	1989_1999		Manitoba_Canada_Henriquez_2014_4	-0.304597	-0.0605337	Henriquez 2020	2014	2014_2019		Anhui_China_Zhu_1999_58	0.34162	-0.0253768	Zhu 2003	1999	1990_1999		11-states_USA_Dorrance_2012-2013_105	0.49568	-0.261337	Dorrance 2016	2012-2013	2000_2013
Buenos_Aires_Argentina_Barreto_1989-1992_16	-0.455149	-0.0784118	Barreto 1995	1989-1992	1989_1999		Manitoba_Canada_Henriquez_2014_4	-0.304597	-0.0605337	Henriquez 2020	2014	2014_2019		Anhui_China_Zhu_1999_58	0.34162	-0.0253768	Zhu 2003	1999	1990_1999		11-states_USA_Dorrance_2012-2013_105	0.49568	-0.261337	Dorrance 2016	2012-2013	2000_2013
Buenos_Aires_Argentina_Barreto_1989-1992_16	-0.455149	-0.0784118	Barreto 1995	1989-1992	1989_1999		Manitoba_Canada_Henriquez_2014_4	-0.304597	-0.0605337	Henriquez 2020	2014	2014_2019		Anhui_China_Zhu_1999_58	0.34162	-0.0253768	Zhu 2003	1999	1990_1999		11-states_USA_Dorrance_2012-2013_105	0.49568	-0.261337	Dorrance 2016	2012-2013	2000_2013
Buenos_Aires_Argentina_Barreto_1989-1992_16	-0.455149	-0.0784118	Barreto 1995	1989-1992	1989_1999		Manitoba_Canada_Henriquez_2014_4	-0.304597	-0.0605337	Henriquez 2020	2014	2014_2019		Anhui_China_Zhu_1999_58	0.34162	-0.0253768	Zhu 2003	1999	1990_1999		11-states_USA_Dorrance_2012-2013_105	0.49568	-0.261337	Dorrance 2016	2012-2013	2000_2013
Buenos_Aires_Argentina_Barreto_1989-1992_16	-0.455149	-0.0784118	Barreto 1995	1989-1992	1989_1999		Manitoba_Canada_Henriquez_2014_4	-0.304597	-0.0605337	Henriquez 2020	2014	2014_2019		Anhui_China_Zhu_1999_58	0.34162	-0.0253768	Zhu 2003	1999	1990_1999		11-states_USA_Dorrance_2012-2013_105	0.49568	-0.261337	Dorrance 2016	2012-2013	2000_2013
Buenos_Aires_Argentina_Barreto_1989-1992_17	-0.455149	-0.0784118	Barreto 1995	1989-1992	1989_1999		Manitoba_Canada_Henriquez_2014_40	-0.273338	-0.329888	Henriquez 2020	2014	2014_2019		Anhui_China_Zhu_1999_59	0.093635	-0.0529449	Zhu 2003	1999	1990_1999		11-states_USA_Dorrance_2012-2013_106	0.49568	-0.261337	Dorrance 2016	2012-2013	2000_2013
Buenos_Aires_Argentina_Barreto_1989-1992_17	-0.455149	-0.0784118	Barreto 1995	1989-1992	1989_1999		Manitoba_Canada_Henriquez_2014_40	-0.273338	-0.329888	Henriquez 2020	2014	2014_2019		Anhui_China_Zhu_1999_59	0.093635	-0.0529449	Zhu 2003	1999	1990_1999		11-states_USA_Dorrance_2012-2013_106	0.49568	-0.261337	Dorrance 2016	2012-2013	2000_2013
Buenos_Aires_Argentina_Barreto_1989-1992_17	-0.455149	-0.0784118	Barreto 1995	1989-1992	1989_1999		Manitoba_Canada_Henriquez_2014_40	-0.273338	-0.329888	Henriquez 2020	2014	2014_2019		Anhui_China_Zhu_1999_59	0.093635	-0.0529449	Zhu 2003	1999	1990_1999		11-states_USA_Dorrance_2012-2013_106	0.49568	-0.261337	Dorrance 2016	2012-2013	2000_2013
Buenos_Aires_Argentina_Barreto_1989-1992_17	-0.455149	-0.0784118	Barreto 1995	1989-1992	1989_1999		Manitoba_Canada_Henriquez_2014_40	-0.273338	-0.329888	Henriquez 2020	2014	2014_2019		Anhui_China_Zhu_1999_59	0.093635	-0.0529449	Zhu 2003	1999	1990_1999		11-states_USA_Dorrance_2012-2013_106	0.49568	-0.261337	Dorrance 2016	2012-2013	2000_2013
Buenos_Aires_Argentina_Barreto_1989-1992_17	-0.455149	-0.0784118	Barreto 1995	1989-1992	1989_1999		Manitoba_Canada_Henriquez_2014_40	-0.273338	-0.329888	Henriquez 2020	2014	2014_2019		Anhui_China_Zhu_1999_59	0.093635	-0.0529449	Zhu 2003	1999	1990_1999		11-states_USA_Dorrance_2012-2013_106	0.49568	-0.261337	Dorrance 2016	2012-2013	2000_2013
Buenos_Aires_Argentina_Barreto_1989-1992_17	-0.455149	-0.0784118	Barreto 1995	1989-1992	1989_1999		Manitoba_Canada_Henriquez_2014_40	-0.273338	-0.329888	Henriquez 2020	2014	2014_2019		Anhui_China_Zhu_1999_59	0.093635	-0.0529449	Zhu 2003	1999	1990_1999		11-states_USA_Dorrance_2012-2013_106	0.49568	-0.261337	Dorrance 2016	2012-2013	2000_2013
Buenos_Aires_Argentina_Barreto_1989-1992_17	-0.455149	-0.0784118	Barreto 1995	1989-1992	1989_1999		Manitoba_Canada_Henriquez_2014_40	-0.273338	-0.329888	Henriquez 2020	2014	2014_2019		Anhui_China_Zhu_1999_59	0.093635	-0.0529449	Zhu 2003	1999	1990_1999		11-states_USA_Dorrance_2012-2013_106	0.49568	-0.261337	Dorrance 2016	2012-2013	2000_2013
Buenos_Aires_Argentina_Barreto_1989-1992_17	-0.455149	-0.0784118	Barreto 1995	1989-1992	1989_1999		Manitoba_Canada_Henriquez_2014_40	-0.273338	-0.329888	Henriquez 2020	2014	2014_2019		Anhui_China_Zhu_1999_59	0.093635	-0.0529449	Zhu 2003	1999	1990_1999		11-states_USA_Dorrance_2012-2013_106	0.49568	-0.261337	Dorrance 2016	2012-2013	2000_2013
Buenos_Aires_Argentina_Barreto_1989-1992_17	-0.455149	-0.0784118	Barreto 1995	1989-1992	1989_1999		Manitoba_Canada_Henriquez_2014_46	0.117512	0.286782	Henriquez 2020	2014	2014_2019		Anhui_China_Zhu_1999_59	0.093635	-0.0529449	Zhu 2003	1999	1990_1999		11-states_USA_Dorrance_2012-2013_106	0.49568	-0.261337	Dorrance 2016	2012-2013	2000_2013
Buenos_Aires_Argentina_Barreto_1989-1992_18	-0.455149	-0.0784118	Barreto 1995	1989-1992	1989_1999		Manitoba_Canada_Henriquez_2014_46	0.117512	0.286782	Henriquez 2020	2014	2014_2019		Anhui_China_Zhu_1999_60	0.424738	0.207389	Zhu 2003	1999	1990_1999		11-states_USA_Dorrance_2012-2013_107	0.49568	-0.261337	Dorrance 2016	2012-2013	2000_2013
Buenos_Aires_Argentina_Barreto_1989-1992_18	-0.455149	-0.0784118	Barreto 1995	1989-1992	1989_1999		Manitoba_Canada_Henriquez_2014_46	0.117512	0.286782	Henriquez 2020	2014	2014_2019		Anhui_China_Zhu_1999_60	0.424738	0.207389	Zhu 2003	1999	1990_1999		11-states_USA_Dorrance_2012-2013_107	0.49568	-0.261337	Dorrance 2016	2012-2013	2000_2013
Buenos_Aires_Argentina_Barreto_1989-1992_18	-0.455149	-0.0784118	Barreto 1995	1989-1992	1989_1999		Manitoba_Canada_Henriquez_2014_46	0.117512	0.286782	Henriquez 2020	2014	2014_2019		Anhui_China_Zhu_1999_60	0.424738	0.207389	Zhu 2003	1999	1990_1999		11-states_USA_Dorrance_2012-2013_107	0.49568	-0.261337	Dorrance 2016	2012-2013	2000_2013
Buenos_Aires_Argentina_Barreto_1989-1992_18	-0.455149	-0.0784118	Barreto 1995	1989-1992	1989_1999		Manitoba_Canada_Henriquez_2014_46	0.117512	0.286782	Henriquez 2020	2014	2014_2019		Anhui_China_Zhu_1999_60	0.424738	0.207389	Zhu 2003	1999	1990_1999		11-states_USA_Dorrance_2012-2013_107	0.49568	-0.261337	Dorrance 2016	2012-2013	2000_2013
Buenos_Aires_Argentina_Barreto_1989-1992_18	-0.455149	-0.0784118	Barreto 1995	1989-1992	1989_1999		Manitoba_Canada_Henriquez_2014_46	0.117512	0.286782	Henriquez 2020	2014	2014_2019		Anhui_China_Zhu_1999_60	0.424738	0.207389	Zhu 2003	1999	1990_1999		11-states_USA_Dorrance_2012-2013_107	0.49568	-0.261337	Dorrance 2016	2012-2013	2000_2013
Buenos_Aires_Argentina_Barreto_1989-1992_18	-0.455149	-0.0784118	Barreto 1995	1989-1992	1989_1999		Manitoba_Canada_Henriquez_2014_46	0.117512	0.286782	Henriquez 2020	2014	2014_2019		Anhui_China_Zhu_1999_60	0.424738	0.207389	Zhu 2003	1999	1990_1999		11-states_USA_Dorrance_2012-2013_107	0.49568	-0.261337	Dorrance 2016	2012-2013	2000_2013
Buenos_Aires_Argentina_Barreto_1989-1992_18	-0.455149	-0.0784118	Barreto 1995	1989-1992	1989_1999		Manitoba_Canada_Henriquez_2014_46	0.117512	0.286782	Henriquez 2020	2014	2014_2019		Anhui_China_Zhu_1999_60	0.424738	0.207389	Zhu 2003	1999	1990_1999		11-states_USA_Dorrance_2012-2013_107	0.49568	-0.261337	Dorrance 2016	2012-2013	2000_2013
Buenos_Aires_Argentina_Barreto_1989-1992_18	-0.455149	-0.0784118	Barreto 1995	1989-1992	1989_1999		Manitoba_Canada_Henriquez_2014_47	0.117512	0.286782	Henriquez 2020	2014	2014_2019		Anhui_China_Zhu_1999_60	0.424738	0.207389	Zhu 2003	1999	1990_1999		11-states_USA_Dorrance_2012-2013_107	0.49568	-0.261337	Dorrance 2016	2012-2013	2000_2013
Buenos_Aires_Argentina_Barreto_1989-1992_18	-0.455149	-0.0784118	Barreto 1995	1989-1992	1989_1999		Manitoba_Canada_Henriquez_2014_47	0.117512	0.286782	Henriquez 2020	2014	2014_2019		Anhui_China_Zhu_1999_60	0.424738	0.207389	Zhu 2003	1999	1990_1999		11-states_USA_Dorrance_2012-2013_107	0.49568	-0.261337	Dorrance 2016	2012-2013	2000_2013
Buenos_Aires_Argentina_Barreto_1989-1992_19	-0.455149	-0.0784118	Barreto 1995	1989-1992	1989_1999		Manitoba_Canada_Henriquez_2014_47	0.117512	0.286782	Henriquez 2020	2014	2014_2019		Anhui_China_Zhu_2000_61	0.0707271	0.195812	Zhu 2003	2000	2000_2013		11-states_USA_Dorrance_2012-2013_108	0.49568	-0.261337	Dorrance 2016	2012-2013	2000_2013
Buenos_Aires_Argentina_Barreto_1989-1992_19	-0.455149	-0.0784118	Barreto 1995	1989-1992	1989_1999		Manitoba_Canada_Henriquez_2014_47	0.117512	0.286782	Henriquez 2020	2014	2014_2019		Anhui_China_Zhu_2000_61	0.0707271	0.195812	Zhu 2003	2000	2000_2013		11-states_USA_Dorrance_2012-2013_108	0.49568	-0.261337	Dorrance 2016	2012-2013	2000_2013
Buenos_Aires_Argentina_Barreto_1989-1992_19	-0.455149	-0.0784118	Barreto 1995	1989-1992	1989_1999		Manitoba_Canada_Henriquez_2014_47	0.117512	0.286782	Henriquez 2020	2014	2014_2019		Anhui_China_Zhu_2000_61	0.0707271	0.195812	Zhu 2003	2000	2000_2013		11-states_USA_Dorrance_2012-2013_108	0.49568	-0.261337	Dorrance 2016	2012-2013	2000_2013
Buenos_Aires_Argentina_Barreto_1989-1992_19	-0.455149	-0.0784118	Barreto 1995	1989-1992	1989_1999		Manitoba_Canada_Henriquez_2014_47	0.117512	0.286782	Henriquez 2020	2014	2014_2019		Anhui_China_Zhu_2000_61	0.0707271	0.195812	Zhu 2003	2000	2000_2013		11-states_USA_Dorrance_2012-2013_108	0.49568	-0.261337	Dorrance 2016	2012-2013	2000_2013
Buenos_Aires_Argentina_Barreto_1989-1992_19	-0.455149	-0.0784118	Barreto 1995	1989-1992	1989_1999		Manitoba_Canada_Henriquez_2014_47	0.117512	0.286782	Henriquez 2020	2014	2014_2019		Anhui_China_Zhu_2000_61	0.0707271	0.195812	Zhu 2003	2000	2000_2013		11-states_USA_Dorrance_2012-2013_108	0.49568	-0.261337	Dorrance 2016	2012-2013	2000_2013
Buenos_Aires_Argentina_Barreto_1989-1992_19	-0.455149	-0.0784118	Barreto 1995	1989-1992	1989_1999		Manitoba_Canada_Henriquez_2014_47	0.117512	0.286782	Henriquez 2020	2014	2014_2019		Anhui_China_Zhu_2000_61	0.0707271	0.195812	Zhu 2003	2000	2000_2013		11-states_USA_Dorrance_2012-2013_108	0.49568	-0.261337	Dorrance 2016	2012-2013	2000_2013
Buenos_Aires_Argentina_Barreto_1989-1992_19	-0.455149	-0.0784118	Barreto 1995	1989-1992	1989_1999		Manitoba_Canada_Henriquez_2014_48	0.117512	0.286782	Henriquez 2020	2014	2014_2019		Anhui_China_Zhu_2000_61	0.0707271	0.195812	Zhu 2003	2000	2000_2013		11-states_USA_Dorrance_2012-2013_108	0.49568	-0.261337	Dorrance 2016	2012-2013	2000_2013
Buenos_Aires_Argentina_Barreto_1989-1992_19	-0.455149	-0.0784118	Barreto 1995	1989-1992	1989_1999		Manitoba_Canada_Henriquez_2014_48	0.117512	0.286782	Henriquez 2020	2014	2014_2019		Anhui_China_Zhu_2000_61	0.0707271	0.195812	Zhu 2003	2000	2000_2013		11-states_USA_Dorrance_2012-2013_108	0.49568	-0.261337	Dorrance 2016	2012-2013	2000_2013
Buenos_Aires_Argentina_Barreto_1989-1992_19	-0.455149	-0.0784118	Barreto 1995	1989-1992	1989_1999		Manitoba_Canada_Henriquez_2014_48	0.117512	0.286782	Henriquez 2020	2014	2014_2019		Anhui_China_Zhu_2000_61	0.0707271	0.195812	Zhu 2003	2000	2000_2013		11-states_USA_Dorrance_2012-2013_108	0.49568	-0.261337	Dorrance 2016	2012-2013	2000_2013
Buenos_Aires_Argentina_Barreto_1989-1992_2	-0.455149	-0.0784118	Barreto 1995	1989-1992	1989_1999		Manitoba_Canada_Henriquez_2014_48	0.117512	0.286782	Henriquez 2020	2014	2014_2019		Anhui_China_Zhu_2000_62	0.34162	-0.0253768	Zhu 2003	2000	2000_2013		11-states_USA_Dorrance_2012-2013_109	0.49568	-0.261337	Dorrance 2016	2012-2013	2000_2013
Buenos_Aires_Argentina_Barreto_1989-1992_2	-0.455149	-0.0784118	Barreto 1995	1989-1992	1989_1999		Manitoba_Canada_Henriquez_2014_48	0.117512	0.286782	Henriquez 2020	2014	2014_2019		Anhui_China_Zhu_2000_62	0.34162	-0.0253768	Zhu 2003	2000	2000_2013		11-states_USA_Dorrance_2012-2013_109	0.49568	-0.261337	Dorrance 2016	2012-2013	2000_2013
Buenos_Aires_Argentina_Barreto_1989-1992_2	-0.455149	-0.0784118	Barreto 1995	1989-1992	1989_1999		Manitoba_Canada_Henriquez_2014_48	0.117512	0.286782	Henriquez 2020	2014	2014_2019		Anhui_China_Zhu_2000_62	0.34162	-0.0253768	Zhu 2003	2000	2000_2013		11-states_USA_Dorrance_2012-2013_109	0.49568	-0.261337	Dorrance 2016	2012-2013	2000_2013
Buenos_Aires_Argentina_Barreto_1989-1992_2	-0.455149	-0.0784118	Barreto 1995	1989-1992	1989_1999		Manitoba_Canada_Henriquez_2014_48	0.117512	0.286782	Henriquez 2020	2014	2014_2019		Anhui_China_Zhu_2000_62	0.34162	-0.0253768	Zhu 2003	2000	2000_2013		11-states_USA_Dorrance_2012-2013_109	0.49568	-0.261337	Dorrance 2016	2012-2013	2000_2013
Buenos_Aires_Argentina_Barreto_1989-1992_2	-0.455149	-0.0784118	Barreto 1995	1989-1992	1989_1999		Manitoba_Canada_Henriquez_2014_48	0.117512	0.286782	Henriquez 2020	2014	2014_2019		Anhui_China_Zhu_2000_62	0.34162	-0.0253768	Zhu 2003	2000	2000_2013		11-states_USA_Dorrance_2012-2013_109	0.49568	-0.261337	Dorrance 2016	2012-2013	2000_2013
Buenos_Aires_Argentina_Barreto_1989-1992_2	-0.455149	-0.0784118	Barreto 1995	1989-1992	1989_1999		Manitoba_Canada_Henriquez_2014_49	0.117512	0.286782	Henriquez 2020	2014	2014_2019		Anhui_China_Zhu_2000_62	0.34162	-0.0253768	Zhu 2003	2000	2000_2013		11-states_USA_Dorrance_2012-2013_109	0.49568	-0.261337	Dorrance 2016	2012-2013	2000_2013
Buenos_Aires_Argentina_Barreto_1989-1992_2	-0.455149	-0.0784118	Barreto 1995	1989-1992	1989_1999		Manitoba_Canada_Henriquez_2014_49	0.117512	0.286782	Henriquez 2020	2014	2014_2019		Anhui_China_Zhu_2000_62	0.34162	-0.0253768	Zhu 2003	2000	2000_2013		11-states_USA_Dorrance_2012-2013_109	0.49568	-0.261337	Dorrance 2016	2012-2013	2000_2013
Buenos_Aires_Argentina_Barreto_1989-1992_2	-0.455149	-0.0784118	Barreto 1995	1989-1992	1989_1999		Manitoba_Canada_Henriquez_2014_49	0.117512	0.286782	Henriquez 2020	2014	2014_2019		Anhui_China_Zhu_2000_62	0.34162	-0.0253768	Zhu 2003	2000	2000_2013		11-states_USA_Dorrance_2012-2013_109	0.49568	-0.261337	Dorrance 2016	2012-2013	2000_2013
Buenos_Aires_Argentina_Barreto_1989-1992_2	-0.455149	-0.0784118	Barreto 1995	1989-1992	1989_1999		Manitoba_Canada_Henriquez_2014_49	0.117512	0.286782	Henriquez 2020	2014	2014_2019		Anhui_China_Zhu_2000_62	0.34162	-0.0253768	Zhu 2003	2000	2000_2013		11-states_USA_Dorrance_2012-2013_109	0.49568	-0.261337	Dorrance 2016	2012-2013	2000_2013
Buenos_Aires_Argentina_Barreto_1989-1992_20	-0.455149	-0.0784118	Barreto 1995	1989-1992	1989_1999		Manitoba_Canada_Henriquez_2014_49	0.117512	0.286782	Henriquez 2020	2014	2014_2019		Anhui_China_Zhu_2000_63	0.34162	-0.0253768	Zhu 2003	2000	2000_2013		11-states_USA_Dorrance_2012-2013_11	-0.246115	0.011121	Dorrance 2016	2012-2013	2000_2013
Buenos_Aires_Argentina_Barreto_1989-1992_20	-0.455149	-0.0784118	Barreto 1995	1989-1992	1989_1999		Manitoba_Canada_Henriquez_2014_49	0.117512	0.286782	Henriquez 2020	2014	2014_2019		Anhui_China_Zhu_2000_63	0.34162	-0.0253768	Zhu 2003	2000	2000_2013		11-states_USA_Dorrance_2012-2013_11	-0.246115	0.011121	Dorrance 2016	2012-2013	2000_2013
Buenos_Aires_Argentina_Barreto_1989-1992_20	-0.455149	-0.0784118	Barreto 1995	1989-1992	1989_1999		Manitoba_Canada_Henriquez_2014_49	0.117512	0.286782	Henriquez 2020	2014	2014_2019		Anhui_China_Zhu_2000_63	0.34162	-0.0253768	Zhu 2003	2000	2000_2013		11-states_USA_Dorrance_2012-2013_11	-0.246115	0.011121	Dorrance 2016	2012-2013	2000_2013
Buenos_Aires_Argentina_Barreto_1989-1992_20	-0.455149	-0.0784118	Barreto 1995	1989-1992	1989_1999		Manitoba_Canada_Henriquez_2014_49	0.117512	0.286782	Henriquez 2020	2014	2014_2019		Anhui_China_Zhu_2000_63	0.34162	-0.0253768	Zhu 2003	2000	2000_2013		11-states_USA_Dorrance_2012-2013_11	-0.246115	0.011121	Dorrance 2016	2012-2013	2000_2013
Buenos_Aires_Argentina_Barreto_1989-1992_20	-0.455149	-0.0784118	Barreto 1995	1989-1992	1989_1999		Manitoba_Canada_Henriquez_2014_5	-0.304597	-0.0605337	Henriquez 2020	2014	2014_2019		Anhui_China_Zhu_2000_63	0.34162	-0.0253768	Zhu 2003	2000	2000_2013		11-states_USA_Dorrance_2012-2013_11	-0.246115	0.011121	Dorrance 2016	2012-2013	2000_2013
Buenos_Aires_Argentina_Barreto_1989-1992_20	-0.455149	-0.0784118	Barreto 1995	1989-1992	1989_1999		Manitoba_Canada_Henriquez_2014_5	-0.304597	-0.0605337	Henriquez 2020	2014	2014_2019		Anhui_China_Zhu_2000_63	0.34162	-0.0253768	Zhu 2003	2000	2000_2013		11-states_USA_Dorrance_2012-2013_11	-0.246115	0.011121	Dorrance 2016	2012-2013	2000_2013
Buenos_Aires_Argentina_Barreto_1989-1992_20	-0.455149	-0.0784118	Barreto 1995	1989-1992	1989_1999		Manitoba_Canada_Henriquez_2014_5	-0.304597	-0.0605337	Henriquez 2020	2014	2014_2019		Anhui_China_Zhu_2000_63	0.34162	-0.0253768	Zhu 2003	2000	2000_2013		11-states_USA_Dorrance_2012-2013_11	-0.246115	0.011121	Dorrance 2016	2012-2013	2000_2013
Buenos_Aires_Argentina_Barreto_1989-1992_20	-0.455149	-0.0784118	Barreto 1995	1989-1992	1989_1999		Manitoba_Canada_Henriquez_2014_5	-0.304597	-0.0605337	Henriquez 2020	2014	2014_2019		Anhui_China_Zhu_2000_63	0.34162	-0.0253768	Zhu 2003	2000	2000_2013		11-states_USA_Dorrance_2012-2013_11	-0.246115	0.011121	Dorrance 2016	2012-2013	2000_2013
Buenos_Aires_Argentina_Barreto_1989-1992_20	-0.455149	-0.0784118	Barreto 1995	1989-1992	1989_1999		Manitoba_Canada_Henriquez_2014_5	-0.304597	-0.0605337	Henriquez 2020	2014	2014_2019		Anhui_China_Zhu_2000_63	0.34162	-0.0253768	Zhu 2003	2000	2000_2013		11-states_USA_Dorrance_2012-2013_11	-0.246115	0.011121	Dorrance 2016	2012-2013	2000_2013
Buenos_Aires_Argentina_Barreto_1989-1992_21	-0.455149	-0.0784118	Barreto 1995	1989-1992	1989_1999		Manitoba_Canada_Henriquez_2014_5	-0.304597	-0.0605337	Henriquez 2020	2014	2014_2019		Anhui_China_Zhu_2000_64	0.205953	0.147998	Zhu 2003	2000	2000_2013		11-states_USA_Dorrance_2012-2013_110	0.49568	-0.261337	Dorrance 2016	2012-2013	2000_2013
Buenos_Aires_Argentina_Barreto_1989-1992_21	-0.455149	-0.0784118	Barreto 1995	1989-1992	1989_1999		Manitoba_Canada_Henriquez_2014_5	-0.304597	-0.0605337	Henriquez 2020	2014	2014_2019		Anhui_China_Zhu_2000_64	0.205953	0.147998	Zhu 2003	2000	2000_2013		11-states_USA_Dorrance_2012-2013_110	0.49568	-0.261337	Dorrance 2016	2012-2013	2000_2013
Buenos_Aires_Argentina_Barreto_1989-1992_21	-0.455149	-0.0784118	Barreto 1995	1989-1992	1989_1999		Manitoba_Canada_Henriquez_2014_5	-0.304597	-0.0605337	Henriquez 2020	2014	2014_2019		Anhui_China_Zhu_2000_64	0.205953	0.147998	Zhu 2003	2000	2000_2013		11-states_USA_Dorrance_2012-2013_110	0.49568	-0.261337	Dorrance 2016	2012-2013	2000_2013
Buenos_Aires_Argentina_Barreto_1989-1992_21	-0.455149	-0.0784118	Barreto 1995	1989-1992	1989_1999		Manitoba_Canada_Henriquez_2014_50	0.117512	0.286782	Henriquez 2020	2014	2014_2019		Anhui_China_Zhu_2000_64	0.205953	0.147998	Zhu 2003	2000	2000_2013		11-states_USA_Dorrance_2012-2013_110	0.49568	-0.261337	Dorrance 2016	2012-2013	2000_2013
Buenos_Aires_Argentina_Barreto_1989-1992_21	-0.455149	-0.0784118	Barreto 1995	1989-1992	1989_1999		Manitoba_Canada_Henriquez_2014_50	0.117512	0.286782	Henriquez 2020	2014	2014_2019		Anhui_China_Zhu_2000_64	0.205953	0.147998	Zhu 2003	2000	2000_2013		11-states_USA_Dorrance_2012-2013_110	0.49568	-0.261337	Dorrance 2016	2012-2013	2000_2013
Buenos_Aires_Argentina_Barreto_1989-1992_21	-0.455149	-0.0784118	Barreto 1995	1989-1992	1989_1999		Manitoba_Canada_Henriquez_2014_50	0.117512	0.286782	Henriquez 2020	2014	2014_2019		Anhui_China_Zhu_2000_64	0.205953	0.147998	Zhu 2003	2000	2000_2013		11-states_USA_Dorrance_2012-2013_110	0.49568	-0.261337	Dorrance 2016	2012-2013	2000_2013
Buenos_Aires_Argentina_Barreto_1989-1992_21	-0.455149	-0.0784118	Barreto 1995	1989-1992	1989_1999		Manitoba_Canada_Henriquez_2014_50	0.117512	0.286782	Henriquez 2020	2014	2014_2019		Anhui_China_Zhu_2000_64	0.205953	0.147998	Zhu 2003	2000	2000_2013		11-states_USA_Dorrance_2012-2013_110	0.49568	-0.261337	Dorrance 2016	2012-2013	2000_2013
Buenos_Aires_Argentina_Barreto_1989-1992_21	-0.455149	-0.0784118	Barreto 1995	1989-1992	1989_1999		Manitoba_Canada_Henriquez_2014_50	0.117512	0.286782	Henriquez 2020	2014	2014_2019		Anhui_China_Zhu_2000_64	0.205953	0.147998	Zhu 2003	2000	2000_2013		11-states_USA_Dorrance_2012-2013_110	0.49568	-0.261337	Dorrance 2016	2012-2013	2000_2013
Buenos_Aires_Argentina_Barreto_1989-1992_21	-0.455149	-0.0784118	Barreto 1995	1989-1992	1989_1999		Manitoba_Canada_Henriquez_2014_50	0.117512	0.286782	Henriquez 2020	2014	2014_2019		Anhui_China_Zhu_2000_64	0.205953	0.147998	Zhu 2003	2000	2000_2013		11-states_USA_Dorrance_2012-2013_110	0.49568	-0.261337	Dorrance 2016	2012-2013	2000_2013
Buenos_Aires_Argentina_Barreto_1989-1992_22	-0.455149	-0.0784118	Barreto 1995	1989-1992	1989_1999		Manitoba_Canada_Henriquez_2014_50	0.117512	0.286782	Henriquez 2020	2014	2014_2019		Anhui_China_Zhu_2000_65	0.205953	0.147998	Zhu 2003	2000	2000_2013		11-states_USA_Dorrance_2012-2013_111	0.49568	-0.261337	Dorrance 2016	2012-2013	2000_2013
Buenos_Aires_Argentina_Barreto_1989-1992_22	-0.455149	-0.0784118	Barreto 1995	1989-1992	1989_1999		Manitoba_Canada_Henriquez_2014_50	0.117512	0.286782	Henriquez 2020	2014	2014_2019		Anhui_China_Zhu_2000_65	0.205953	0.147998	Zhu 2003	2000	2000_2013		11-states_USA_Dorrance_2012-2013_111	0.49568	-0.261337	Dorrance 2016	2012-2013	2000_2013
Buenos_Aires_Argentina_Barreto_1989-1992_22	-0.455149	-0.0784118	Barreto 1995	1989-1992	1989_1999		Manitoba_Canada_Henriquez_2014_51	0.117512	0.286782	Henriquez 2020	2014	2014_2019		Anhui_China_Zhu_2000_65	0.205953	0.147998	Zhu 2003	2000	2000_2013		11-states_USA_Dorrance_2012-2013_111	0.49568	-0.261337	Dorrance 2016	2012-2013	2000_2013
Buenos_Aires_Argentina_Barreto_1989-1992_22	-0.455149	-0.0784118	Barreto 1995	1989-1992	1989_1999		Manitoba_Canada_Henriquez_2014_51	0.117512	0.286782	Henriquez 2020	2014	2014_2019		Anhui_China_Zhu_2000_65	0.205953	0.147998	Zhu 2003	2000	2000_2013		11-states_USA_Dorrance_2012-2013_111	0.49568	-0.261337	Dorrance 2016	2012-2013	2000_2013
Buenos_Aires_Argentina_Barreto_1989-1992_22	-0.455149	-0.0784118	Barreto 1995	1989-1992	1989_1999		Manitoba_Canada_Henriquez_2014_51	0.117512	0.286782	Henriquez 2020	2014	2014_2019		Anhui_China_Zhu_2000_65	0.205953	0.147998	Zhu 2003	2000	2000_2013		11-states_USA_Dorrance_2012-2013_111	0.49568	-0.261337	Dorrance 2016	2012-2013	2000_2013
Buenos_Aires_Argentina_Barreto_1989-1992_22	-0.455149	-0.0784118	Barreto 1995	1989-1992	1989_1999		Manitoba_Canada_Henriquez_2014_51	0.117512	0.286782	Henriquez 2020	2014	2014_2019		Anhui_China_Zhu_2000_65	0.205953	0.147998	Zhu 2003	2000	2000_2013		11-states_USA_Dorrance_2012-2013_111	0.49568	-0.261337	Dorrance 2016	2012-2013	2000_2013
Buenos_Aires_Argentina_Barreto_1989-1992_22	-0.455149	-0.0784118	Barreto 1995	1989-1992	1989_1999		Manitoba_Canada_Henriquez_2014_51	0.117512	0.286782	Henriquez 2020	2014	2014_2019		Anhui_China_Zhu_2000_65	0.205953	0.147998	Zhu 2003	2000	2000_2013		11-states_USA_Dorrance_2012-2013_111	0.49568	-0.261337	Dorrance 2016	2012-2013	2000_2013
Buenos_Aires_Argentina_Barreto_1989-1992_22	-0.455149	-0.0784118	Barreto 1995	1989-1992	1989_1999		Manitoba_Canada_Henriquez_2014_51	0.117512	0.286782	Henriquez 2020	2014	2014_2019		Anhui_China_Zhu_2000_65	0.205953	0.147998	Zhu 2003	2000	2000_2013		11-states_USA_Dorrance_2012-2013_111	0.49568	-0.261337	Dorrance 2016	2012-2013	2000_2013
Buenos_Aires_Argentina_Barreto_1989-1992_22	-0.455149	-0.0784118	Barreto 1995	1989-1992	1989_1999		Manitoba_Canada_Henriquez_2014_51	0.117512	0.286782	Henriquez 2020	2014	2014_2019		Anhui_China_Zhu_2000_65	0.205953	0.147998	Zhu 2003	2000	2000_2013		11-states_USA_Dorrance_2012-2013_111	0.49568	-0.261337	Dorrance 2016	2012-2013	2000_2013
Buenos_Aires_Argentina_Barreto_1989-1992_23	-0.455149	-0.0784118	Barreto 1995	1989-1992	1989_1999		Manitoba_Canada_Henriquez_2014_51	0.117512	0.286782	Henriquez 2020	2014	2014_2019		Anhui_China_Zhu_2000_66	0.0707271	0.195812	Zhu 2003	2000	2000_2013		11-states_USA_Dorrance_2012-2013_112	0.49568	-0.261337	Dorrance 2016	2012-2013	2000_2013
Buenos_Aires_Argentina_Barreto_1989-1992_23	-0.455149	-0.0784118	Barreto 1995	1989-1992	1989_1999		Manitoba_Canada_Henriquez_2014_52	0.117512	0.286782	Henriquez 2020	2014	2014_2019		Anhui_China_Zhu_2000_66	0.0707271	0.195812	Zhu 2003	2000	2000_2013		11-states_USA_Dorrance_2012-2013_112	0.49568	-0.261337	Dorrance 2016	2012-2013	2000_2013
Buenos_Aires_Argentina_Barreto_1989-1992_23	-0.455149	-0.0784118	Barreto 1995	1989-1992	1989_1999		Manitoba_Canada_Henriquez_2014_52	0.117512	0.286782	Henriquez 2020	2014	2014_2019		Anhui_China_Zhu_2000_66	0.0707271	0.195812	Zhu 2003	2000	2000_2013		11-states_USA_Dorrance_2012-2013_112	0.49568	-0.261337	Dorrance 2016	2012-2013	2000_2013
Buenos_Aires_Argentina_Barreto_1989-1992_23	-0.455149	-0.0784118	Barreto 1995	1989-1992	1989_1999		Manitoba_Canada_Henriquez_2014_52	0.117512	0.286782	Henriquez 2020	2014	2014_2019		Anhui_China_Zhu_2000_66	0.0707271	0.195812	Zhu 2003	2000	2000_2013		11-states_USA_Dorrance_2012-2013_112	0.49568	-0.261337	Dorrance 2016	2012-2013	2000_2013
Buenos_Aires_Argentina_Barreto_1989-1992_23	-0.455149	-0.0784118	Barreto 1995	1989-1992	1989_1999		Manitoba_Canada_Henriquez_2014_52	0.117512	0.286782	Henriquez 2020	2014	2014_2019		Anhui_China_Zhu_2000_66	0.0707271	0.195812	Zhu 2003	2000	2000_2013		11-states_USA_Dorrance_2012-2013_112	0.49568	-0.261337	Dorrance 2016	2012-2013	2000_2013
Buenos_Aires_Argentina_Barreto_1989-1992_23	-0.455149	-0.0784118	Barreto 1995	1989-1992	1989_1999		Manitoba_Canada_Henriquez_2014_52	0.117512	0.286782	Henriquez 2020	2014	2014_2019		Anhui_China_Zhu_2000_66	0.0707271	0.195812	Zhu 2003	2000	2000_2013		11-states_USA_Dorrance_2012-2013_112	0.49568	-0.261337	Dorrance 2016	2012-2013	2000_2013
Buenos_Aires_Argentina_Barreto_1989-1992_23	-0.455149	-0.0784118	Barreto 1995	1989-1992	1989_1999		Manitoba_Canada_Henriquez_2014_52	0.117512	0.286782	Henriquez 2020	2014	2014_2019		Anhui_China_Zhu_2000_66	0.0707271	0.195812	Zhu 2003	2000	2000_2013		11-states_USA_Dorrance_2012-2013_112	0.49568	-0.261337	Dorrance 2016	2012-2013	2000_2013
Buenos_Aires_Argentina_Barreto_1989-1992_23	-0.455149	-0.0784118	Barreto 1995	1989-1992	1989_1999		Manitoba_Canada_Henriquez_2014_52	0.117512	0.286782	Henriquez 2020	2014	2014_2019		Anhui_China_Zhu_2000_66	0.0707271	0.195812	Zhu 2003	2000	2000_2013		11-states_USA_Dorrance_2012-2013_112	0.49568	-0.261337	Dorrance 2016	2012-2013	2000_2013
Buenos_Aires_Argentina_Barreto_1989-1992_23	-0.455149	-0.0784118	Barreto 1995	1989-1992	1989_1999		Manitoba_Canada_Henriquez_2014_52	0.117512	0.286782	Henriquez 2020	2014	2014_2019		Anhui_China_Zhu_2000_66	0.0707271	0.195812	Zhu 2003	2000	2000_2013		11-states_USA_Dorrance_2012-2013_112	0.49568	-0.261337	Dorrance 2016	2012-2013	2000_2013
Buenos_Aires_Argentina_Barreto_1989-1992_24	-0.455149	-0.0784118	Barreto 1995	1989-1992	1989_1999		Manitoba_Canada_Henriquez_2014_53	0.117512	0.286782	Henriquez 2020	2014	2014_2019		Anhui_China_Zhu_2000_67	0.085942	0.297276	Zhu 2003	2000	2000_2013		11-states_USA_Dorrance_2012-2013_113	0.49568	-0.261337	Dorrance 2016	2012-2013	2000_2013
Buenos_Aires_Argentina_Barreto_1989-1992_24	-0.455149	-0.0784118	Barreto 1995	1989-1992	1989_1999		Manitoba_Canada_Henriquez_2014_53	0.117512	0.286782	Henriquez 2020	2014	2014_2019		Anhui_China_Zhu_2000_67	0.085942	0.297276	Zhu 2003	2000	2000_2013		11-states_USA_Dorrance_2012-2013_113	0.49568	-0.261337	Dorrance 2016	2012-2013	2000_2013
Buenos_Aires_Argentina_Barreto_1989-1992_24	-0.455149	-0.0784118	Barreto 1995	1989-1992	1989_1999		Manitoba_Canada_Henriquez_2014_53	0.117512	0.286782	Henriquez 2020	2014	2014_2019		Anhui_China_Zhu_2000_67	0.085942	0.297276	Zhu 2003	2000	2000_2013		11-states_USA_Dorrance_2012-2013_113	0.49568	-0.261337	Dorrance 2016	2012-2013	2000_2013
Buenos_Aires_Argentina_Barreto_1989-1992_24	-0.455149	-0.0784118	Barreto 1995	1989-1992	1989_1999		Manitoba_Canada_Henriquez_2014_53	0.117512	0.286782	Henriquez 2020	2014	2014_2019		Anhui_China_Zhu_2000_67	0.085942	0.297276	Zhu 2003	2000	2000_2013		11-states_USA_Dorrance_2012-2013_113	0.49568	-0.261337	Dorrance 2016	2012-2013	2000_2013
Buenos_Aires_Argentina_Barreto_1989-1992_24	-0.455149	-0.0784118	Barreto 1995	1989-1992	1989_1999		Manitoba_Canada_Henriquez_2014_53	0.117512	0.286782	Henriquez 2020	2014	2014_2019		Anhui_China_Zhu_2000_67	0.085942	0.297276	Zhu 2003	2000	2000_2013		11-states_USA_Dorrance_2012-2013_113	0.49568	-0.261337	Dorrance 2016	2012-2013	2000_2013
Buenos_Aires_Argentina_Barreto_1989-1992_24	-0.455149	-0.0784118	Barreto 1995	1989-1992	1989_1999		Manitoba_Canada_Henriquez_2014_53	0.117512	0.286782	Henriquez 2020	2014	2014_2019		Anhui_China_Zhu_2000_67	0.085942	0.297276	Zhu 2003	2000	2000_2013		11-states_USA_Dorrance_2012-2013_113	0.49568	-0.261337	Dorrance 2016	2012-2013	2000_2013
Buenos_Aires_Argentina_Barreto_1989-1992_24	-0.455149	-0.0784118	Barreto 1995	1989-1992	1989_1999		Manitoba_Canada_Henriquez_2014_53	0.117512	0.286782	Henriquez 2020	2014	2014_2019		Anhui_China_Zhu_2000_67	0.085942	0.297276	Zhu 2003	2000	2000_2013		11-states_USA_Dorrance_2012-2013_113	0.49568	-0.261337	Dorrance 2016	2012-2013	2000_2013
Buenos_Aires_Argentina_Barreto_1989-1992_24	-0.455149	-0.0784118	Barreto 1995	1989-1992	1989_1999		Manitoba_Canada_Henriquez_2014_53	0.117512	0.286782	Henriquez 2020	2014	2014_2019		Anhui_China_Zhu_2000_67	0.085942	0.297276	Zhu 2003	2000	2000_2013		11-states_USA_Dorrance_2012-2013_113	0.49568	-0.261337	Dorrance 2016	2012-2013	2000_2013
Buenos_Aires_Argentina_Barreto_1989-1992_24	-0.455149	-0.0784118	Barreto 1995	1989-1992	1989_1999		Manitoba_Canada_Henriquez_2014_54	0.117512	0.286782	Henriquez 2020	2014	2014_2019		Anhui_China_Zhu_2000_67	0.085942	0.297276	Zhu 2003	2000	2000_2013		11-states_USA_Dorrance_2012-2013_113	0.49568	-0.261337	Dorrance 2016	2012-2013	2000_2013
Buenos_Aires_Argentina_Barreto_1989-1992_25	-0.455149	-0.0784118	Barreto 1995	1989-1992	1989_1999		Manitoba_Canada_Henriquez_2014_54	0.117512	0.286782	Henriquez 2020	2014	2014_2019		Anhui_China_Zhu_2000_68	0.228388	0.118218	Zhu 2003	2000	2000_2013		11-states_USA_Dorrance_2012-2013_114	0.49568	-0.261337	Dorrance 2016	2012-2013	2000_2013
Buenos_Aires_Argentina_Barreto_1989-1992_25	-0.455149	-0.0784118	Barreto 1995	1989-1992	1989_1999		Manitoba_Canada_Henriquez_2014_54	0.117512	0.286782	Henriquez 2020	2014	2014_2019		Anhui_China_Zhu_2000_68	0.228388	0.118218	Zhu 2003	2000	2000_2013		11-states_USA_Dorrance_2012-2013_114	0.49568	-0.261337	Dorrance 2016	2012-2013	2000_2013
Buenos_Aires_Argentina_Barreto_1989-1992_25	-0.455149	-0.0784118	Barreto 1995	1989-1992	1989_1999		Manitoba_Canada_Henriquez_2014_54	0.117512	0.286782	Henriquez 2020	2014	2014_2019		Anhui_China_Zhu_2000_68	0.228388	0.118218	Zhu 2003	2000	2000_2013		11-states_USA_Dorrance_2012-2013_114	0.49568	-0.261337	Dorrance 2016	2012-2013	2000_2013
Buenos_Aires_Argentina_Barreto_1989-1992_25	-0.455149	-0.0784118	Barreto 1995	1989-1992	1989_1999		Manitoba_Canada_Henriquez_2014_54	0.117512	0.286782	Henriquez 2020	2014	2014_2019		Anhui_China_Zhu_2000_68	0.228388	0.118218	Zhu 2003	2000	2000_2013		11-states_USA_Dorrance_2012-2013_114	0.49568	-0.261337	Dorrance 2016	2012-2013	2000_2013
Buenos_Aires_Argentina_Barreto_1989-1992_25	-0.455149	-0.0784118	Barreto 1995	1989-1992	1989_1999		Manitoba_Canada_Henriquez_2014_54	0.117512	0.286782	Henriquez 2020	2014	2014_2019		Anhui_China_Zhu_2000_68	0.228388	0.118218	Zhu 2003	2000	2000_2013		11-states_USA_Dorrance_2012-2013_114	0.49568	-0.261337	Dorrance 2016	2012-2013	2000_2013
Buenos_Aires_Argentina_Barreto_1989-1992_25	-0.455149	-0.0784118	Barreto 1995	1989-1992	1989_1999		Manitoba_Canada_Henriquez_2014_54	0.117512	0.286782	Henriquez 2020	2014	2014_2019		Anhui_China_Zhu_2000_68	0.228388	0.118218	Zhu 2003	2000	2000_2013		11-states_USA_Dorrance_2012-2013_114	0.49568	-0.261337	Dorrance 2016	2012-2013	2000_2013
Buenos_Aires_Argentina_Barreto_1989-1992_25	-0.455149	-0.0784118	Barreto 1995	1989-1992	1989_1999		Manitoba_Canada_Henriquez_2014_54	0.117512	0.286782	Henriquez 2020	2014	2014_2019		Anhui_China_Zhu_2000_68	0.228388	0.118218	Zhu 2003	2000	2000_2013		11-states_USA_Dorrance_2012-2013_114	0.49568	-0.261337	Dorrance 2016	2012-2013	2000_2013
Buenos_Aires_Argentina_Barreto_1989-1992_25	-0.455149	-0.0784118	Barreto 1995	1989-1992	1989_1999		Manitoba_Canada_Henriquez_2014_55	0.117512	0.286782	Henriquez 2020	2014	2014_2019		Anhui_China_Zhu_2000_68	0.228388	0.118218	Zhu 2003	2000	2000_2013		11-states_USA_Dorrance_2012-2013_114	0.49568	-0.261337	Dorrance 2016	2012-2013	2000_2013
Buenos_Aires_Argentina_Barreto_1989-1992_25	-0.455149	-0.0784118	Barreto 1995	1989-1992	1989_1999		Manitoba_Canada_Henriquez_2014_55	0.117512	0.286782	Henriquez 2020	2014	2014_2019		Anhui_China_Zhu_2000_68	0.228388	0.118218	Zhu 2003	2000	2000_2013		11-states_USA_Dorrance_2012-2013_114	0.49568	-0.261337	Dorrance 2016	2012-2013	2000_2013
Buenos_Aires_Argentina_Barreto_1989-1992_26	-0.455149	-0.0784118	Barreto 1995	1989-1992	1989_1999		Manitoba_Canada_Henriquez_2014_55	0.117512	0.286782	Henriquez 2020	2014	2014_2019		Anhui_China_Zhu_2000_69	0.205953	0.147998	Zhu 2003	2000	2000_2013		11-states_USA_Dorrance_2012-2013_115	0.49568	-0.261337	Dorrance 2016	2012-2013	2000_2013
Buenos_Aires_Argentina_Barreto_1989-1992_26	-0.455149	-0.0784118	Barreto 1995	1989-1992	1989_1999		Manitoba_Canada_Henriquez_2014_55	0.117512	0.286782	Henriquez 2020	2014	2014_2019		Anhui_China_Zhu_2000_69	0.205953	0.147998	Zhu 2003	2000	2000_2013		11-states_USA_Dorrance_2012-2013_115	0.49568	-0.261337	Dorrance 2016	2012-2013	2000_2013
Buenos_Aires_Argentina_Barreto_1989-1992_26	-0.455149	-0.0784118	Barreto 1995	1989-1992	1989_1999		Manitoba_Canada_Henriquez_2014_55	0.117512	0.286782	Henriquez 2020	2014	2014_2019		Anhui_China_Zhu_2000_69	0.205953	0.147998	Zhu 2003	2000	2000_2013		11-states_USA_Dorrance_2012-2013_115	0.49568	-0.261337	Dorrance 2016	2012-2013	2000_2013
Buenos_Aires_Argentina_Barreto_1989-1992_26	-0.455149	-0.0784118	Barreto 1995	1989-1992	1989_1999		Manitoba_Canada_Henriquez_2014_55	0.117512	0.286782	Henriquez 2020	2014	2014_2019		Anhui_China_Zhu_2000_69	0.205953	0.147998	Zhu 2003	2000	2000_2013		11-states_USA_Dorrance_2012-2013_115	0.49568	-0.261337	Dorrance 2016	2012-2013	2000_2013
Buenos_Aires_Argentina_Barreto_1989-1992_26	-0.455149	-0.0784118	Barreto 1995	1989-1992	1989_1999		Manitoba_Canada_Henriquez_2014_55	0.117512	0.286782	Henriquez 2020	2014	2014_2019		Anhui_China_Zhu_2000_69	0.205953	0.147998	Zhu 2003	2000	2000_2013		11-states_USA_Dorrance_2012-2013_115	0.49568	-0.261337	Dorrance 2016	2012-2013	2000_2013
Buenos_Aires_Argentina_Barreto_1989-1992_26	-0.455149	-0.0784118	Barreto 1995	1989-1992	1989_1999		Manitoba_Canada_Henriquez_2014_55	0.117512	0.286782	Henriquez 2020	2014	2014_2019		Anhui_China_Zhu_2000_69	0.205953	0.147998	Zhu 2003	2000	2000_2013		11-states_USA_Dorrance_2012-2013_115	0.49568	-0.261337	Dorrance 2016	2012-2013	2000_2013
Buenos_Aires_Argentina_Barreto_1989-1992_26	-0.455149	-0.0784118	Barreto 1995	1989-1992	1989_1999		Manitoba_Canada_Henriquez_2014_56	0.117512	0.286782	Henriquez 2020	2014	2014_2019		Anhui_China_Zhu_2000_69	0.205953	0.147998	Zhu 2003	2000	2000_2013		11-states_USA_Dorrance_2012-2013_115	0.49568	-0.261337	Dorrance 2016	2012-2013	2000_2013
Buenos_Aires_Argentina_Barreto_1989-1992_26	-0.455149	-0.0784118	Barreto 1995	1989-1992	1989_1999		Manitoba_Canada_Henriquez_2014_56	0.117512	0.286782	Henriquez 2020	2014	2014_2019		Anhui_China_Zhu_2000_69	0.205953	0.147998	Zhu 2003	2000	2000_2013		11-states_USA_Dorrance_2012-2013_115	0.49568	-0.261337	Dorrance 2016	2012-2013	2000_2013
Buenos_Aires_Argentina_Barreto_1989-1992_26	-0.455149	-0.0784118	Barreto 1995	1989-1992	1989_1999		Manitoba_Canada_Henriquez_2014_56	0.117512	0.286782	Henriquez 2020	2014	2014_2019		Anhui_China_Zhu_2000_69	0.205953	0.147998	Zhu 2003	2000	2000_2013		11-states_USA_Dorrance_2012-2013_115	0.49568	-0.261337	Dorrance 2016	2012-2013	2000_2013
Buenos_Aires_Argentina_Barreto_1989-1992_27	-0.455149	-0.0784118	Barreto 1995	1989-1992	1989_1999		Manitoba_Canada_Henriquez_2014_56	0.117512	0.286782	Henriquez 2020	2014	2014_2019		Fujian_China_Cui_2007_17	-0.0990997	0.373331	Cui 2010	2007	2000_2013		11-states_USA_Dorrance_2012-2013_116	0.49568	-0.261337	Dorrance 2016	2012-2013	2000_2013
Buenos_Aires_Argentina_Barreto_1989-1992_27	-0.455149	-0.0784118	Barreto 1995	1989-1992	1989_1999		Manitoba_Canada_Henriquez_2014_56	0.117512	0.286782	Henriquez 2020	2014	2014_2019		Fujian_China_Cui_2007_17	-0.0990997	0.373331	Cui 2010	2007	2000_2013		11-states_USA_Dorrance_2012-2013_116	0.49568	-0.261337	Dorrance 2016	2012-2013	2000_2013
Buenos_Aires_Argentina_Barreto_1989-1992_27	-0.455149	-0.0784118	Barreto 1995	1989-1992	1989_1999		Manitoba_Canada_Henriquez_2014_56	0.117512	0.286782	Henriquez 2020	2014	2014_2019		Fujian_China_Cui_2007_17	-0.0990997	0.373331	Cui 2010	2007	2000_2013		11-states_USA_Dorrance_2012-2013_116	0.49568	-0.261337	Dorrance 2016	2012-2013	2000_2013
Buenos_Aires_Argentina_Barreto_1989-1992_27	-0.455149	-0.0784118	Barreto 1995	1989-1992	1989_1999		Manitoba_Canada_Henriquez_2014_56	0.117512	0.286782	Henriquez 2020	2014	2014_2019		Fujian_China_Cui_2007_17	-0.0990997	0.373331	Cui 2010	2007	2000_2013		11-states_USA_Dorrance_2012-2013_116	0.49568	-0.261337	Dorrance 2016	2012-2013	2000_2013
Buenos_Aires_Argentina_Barreto_1989-1992_27	-0.455149	-0.0784118	Barreto 1995	1989-1992	1989_1999		Manitoba_Canada_Henriquez_2014_56	0.117512	0.286782	Henriquez 2020	2014	2014_2019		Fujian_China_Cui_2007_17	-0.0990997	0.373331	Cui 2010	2007	2000_2013		11-states_USA_Dorrance_2012-2013_116	0.49568	-0.261337	Dorrance 2016	2012-2013	2000_2013
Buenos_Aires_Argentina_Barreto_1989-1992_27	-0.455149	-0.0784118	Barreto 1995	1989-1992	1989_1999		Manitoba_Canada_Henriquez_2014_57	0.117512	0.286782	Henriquez 2020	2014	2014_2019		Fujian_China_Cui_2007_17	-0.0990997	0.373331	Cui 2010	2007	2000_2013		11-states_USA_Dorrance_2012-2013_116	0.49568	-0.261337	Dorrance 2016	2012-2013	2000_2013
Buenos_Aires_Argentina_Barreto_1989-1992_27	-0.455149	-0.0784118	Barreto 1995	1989-1992	1989_1999		Manitoba_Canada_Henriquez_2014_57	0.117512	0.286782	Henriquez 2020	2014	2014_2019		Fujian_China_Cui_2007_17	-0.0990997	0.373331	Cui 2010	2007	2000_2013		11-states_USA_Dorrance_2012-2013_116	0.49568	-0.261337	Dorrance 2016	2012-2013	2000_2013
Buenos_Aires_Argentina_Barreto_1989-1992_27	-0.455149	-0.0784118	Barreto 1995	1989-1992	1989_1999		Manitoba_Canada_Henriquez_2014_57	0.117512	0.286782	Henriquez 2020	2014	2014_2019		Fujian_China_Cui_2007_17	-0.0990997	0.373331	Cui 2010	2007	2000_2013		11-states_USA_Dorrance_2012-2013_116	0.49568	-0.261337	Dorrance 2016	2012-2013	2000_2013
Buenos_Aires_Argentina_Barreto_1989-1992_27	-0.455149	-0.0784118	Barreto 1995	1989-1992	1989_1999		Manitoba_Canada_Henriquez_2014_57	0.117512	0.286782	Henriquez 2020	2014	2014_2019		Fujian_China_Cui_2007_35	-0.548286	0.00394942	Cui 2010	2007	2000_2013		11-states_USA_Dorrance_2012-2013_116	0.49568	-0.261337	Dorrance 2016	2012-2013	2000_2013
Buenos_Aires_Argentina_Barreto_1989-1992_28	-0.455149	-0.0784118	Barreto 1995	1989-1992	1989_1999		Manitoba_Canada_Henriquez_2014_57	0.117512	0.286782	Henriquez 2020	2014	2014_2019		Fujian_China_Cui_2007_35	-0.548286	0.00394942	Cui 2010	2007	2000_2013		11-states_USA_Dorrance_2012-2013_117	0.49568	-0.261337	Dorrance 2016	2012-2013	2000_2013
Buenos_Aires_Argentina_Barreto_1989-1992_28	-0.455149	-0.0784118	Barreto 1995	1989-1992	1989_1999		Manitoba_Canada_Henriquez_2014_57	0.117512	0.286782	Henriquez 2020	2014	2014_2019		Fujian_China_Cui_2007_35	-0.548286	0.00394942	Cui 2010	2007	2000_2013		11-states_USA_Dorrance_2012-2013_117	0.49568	-0.261337	Dorrance 2016	2012-2013	2000_2013
Buenos_Aires_Argentina_Barreto_1989-1992_28	-0.455149	-0.0784118	Barreto 1995	1989-1992	1989_1999		Manitoba_Canada_Henriquez_2014_57	0.117512	0.286782	Henriquez 2020	2014	2014_2019		Fujian_China_Cui_2007_35	-0.548286	0.00394942	Cui 2010	2007	2000_2013		11-states_USA_Dorrance_2012-2013_117	0.49568	-0.261337	Dorrance 2016	2012-2013	2000_2013
Buenos_Aires_Argentina_Barreto_1989-1992_28	-0.455149	-0.0784118	Barreto 1995	1989-1992	1989_1999		Manitoba_Canada_Henriquez_2014_57	0.117512	0.286782	Henriquez 2020	2014	2014_2019		Fujian_China_Cui_2007_35	-0.548286	0.00394942	Cui 2010	2007	2000_2013		11-states_USA_Dorrance_2012-2013_117	0.49568	-0.261337	Dorrance 2016	2012-2013	2000_2013
Buenos_Aires_Argentina_Barreto_1989-1992_28	-0.455149	-0.0784118	Barreto 1995	1989-1992	1989_1999		Manitoba_Canada_Henriquez_2014_58	0.117512	0.286782	Henriquez 2020	2014	2014_2019		Fujian_China_Cui_2007_35	-0.548286	0.00394942	Cui 2010	2007	2000_2013		11-states_USA_Dorrance_2012-2013_117	0.49568	-0.261337	Dorrance 2016	2012-2013	2000_2013
Buenos_Aires_Argentina_Barreto_1989-1992_28	-0.455149	-0.0784118	Barreto 1995	1989-1992	1989_1999		Manitoba_Canada_Henriquez_2014_58	0.117512	0.286782	Henriquez 2020	2014	2014_2019		Fujian_China_Cui_2007_35	-0.548286	0.00394942	Cui 2010	2007	2000_2013		11-states_USA_Dorrance_2012-2013_117	0.49568	-0.261337	Dorrance 2016	2012-2013	2000_2013
Buenos_Aires_Argentina_Barreto_1989-1992_28	-0.455149	-0.0784118	Barreto 1995	1989-1992	1989_1999		Manitoba_Canada_Henriquez_2014_58	0.117512	0.286782	Henriquez 2020	2014	2014_2019		Fujian_China_Cui_2007_35	-0.548286	0.00394942	Cui 2010	2007	2000_2013		11-states_USA_Dorrance_2012-2013_117	0.49568	-0.261337	Dorrance 2016	2012-2013	2000_2013
Buenos_Aires_Argentina_Barreto_1989-1992_28	-0.455149	-0.0784118	Barreto 1995	1989-1992	1989_1999		Manitoba_Canada_Henriquez_2014_58	0.117512	0.286782	Henriquez 2020	2014	2014_2019		Fujian_China_Cui_2007_36	0.204773	0.0238921	Cui 2010	2007	2000_2013		11-states_USA_Dorrance_2012-2013_117	0.49568	-0.261337	Dorrance 2016	2012-2013	2000_2013
Buenos_Aires_Argentina_Barreto_1989-1992_28	-0.455149	-0.0784118	Barreto 1995	1989-1992	1989_1999		Manitoba_Canada_Henriquez_2014_58	0.117512	0.286782	Henriquez 2020	2014	2014_2019		Fujian_China_Cui_2007_36	0.204773	0.0238921	Cui 2010	2007	2000_2013		11-states_USA_Dorrance_2012-2013_117	0.49568	-0.261337	Dorrance 2016	2012-2013	2000_2013
Buenos_Aires_Argentina_Barreto_1989-1992_29	-0.455149	-0.0784118	Barreto 1995	1989-1992	1989_1999		Manitoba_Canada_Henriquez_2014_58	0.117512	0.286782	Henriquez 2020	2014	2014_2019		Fujian_China_Cui_2007_36	0.204773	0.0238921	Cui 2010	2007	2000_2013		11-states_USA_Dorrance_2012-2013_118	0.49568	-0.261337	Dorrance 2016	2012-2013	2000_2013
Buenos_Aires_Argentina_Barreto_1989-1992_29	-0.455149	-0.0784118	Barreto 1995	1989-1992	1989_1999		Manitoba_Canada_Henriquez_2014_58	0.117512	0.286782	Henriquez 2020	2014	2014_2019		Fujian_China_Cui_2007_36	0.204773	0.0238921	Cui 2010	2007	2000_2013		11-states_USA_Dorrance_2012-2013_118	0.49568	-0.261337	Dorrance 2016	2012-2013	2000_2013
Buenos_Aires_Argentina_Barreto_1989-1992_29	-0.455149	-0.0784118	Barreto 1995	1989-1992	1989_1999		Manitoba_Canada_Henriquez_2014_58	0.117512	0.286782	Henriquez 2020	2014	2014_2019		Fujian_China_Cui_2007_36	0.204773	0.0238921	Cui 2010	2007	2000_2013		11-states_USA_Dorrance_2012-2013_118	0.49568	-0.261337	Dorrance 2016	2012-2013	2000_2013
Buenos_Aires_Argentina_Barreto_1989-1992_29	-0.455149	-0.0784118	Barreto 1995	1989-1992	1989_1999		Manitoba_Canada_Henriquez_2014_59	0.117512	0.286782	Henriquez 2020	2014	2014_2019		Fujian_China_Cui_2007_36	0.204773	0.0238921	Cui 2010	2007	2000_2013		11-states_USA_Dorrance_2012-2013_118	0.49568	-0.261337	Dorrance 2016	2012-2013	2000_2013
Buenos_Aires_Argentina_Barreto_1989-1992_29	-0.455149	-0.0784118	Barreto 1995	1989-1992	1989_1999		Manitoba_Canada_Henriquez_2014_59	0.117512	0.286782	Henriquez 2020	2014	2014_2019		Fujian_China_Cui_2007_36	0.204773	0.0238921	Cui 2010	2007	2000_2013		11-states_USA_Dorrance_2012-2013_118	0.49568	-0.261337	Dorrance 2016	2012-2013	2000_2013
Buenos_Aires_Argentina_Barreto_1989-1992_29	-0.455149	-0.0784118	Barreto 1995	1989-1992	1989_1999		Manitoba_Canada_Henriquez_2014_59	0.117512	0.286782	Henriquez 2020	2014	2014_2019		Fujian_China_Cui_2007_36	0.204773	0.0238921	Cui 2010	2007	2000_2013		11-states_USA_Dorrance_2012-2013_118	0.49568	-0.261337	Dorrance 2016	2012-2013	2000_2013
Buenos_Aires_Argentina_Barreto_1989-1992_29	-0.455149	-0.0784118	Barreto 1995	1989-1992	1989_1999		Manitoba_Canada_Henriquez_2014_59	0.117512	0.286782	Henriquez 2020	2014	2014_2019		Fujian_China_Cui_2007_37	0.204773	0.0238921	Cui 2010	2007	2000_2013		11-states_USA_Dorrance_2012-2013_118	0.49568	-0.261337	Dorrance 2016	2012-2013	2000_2013
Buenos_Aires_Argentina_Barreto_1989-1992_29	-0.455149	-0.0784118	Barreto 1995	1989-1992	1989_1999		Manitoba_Canada_Henriquez_2014_59	0.117512	0.286782	Henriquez 2020	2014	2014_2019		Fujian_China_Cui_2007_37	0.204773	0.0238921	Cui 2010	2007	2000_2013		11-states_USA_Dorrance_2012-2013_118	0.49568	-0.261337	Dorrance 2016	2012-2013	2000_2013
Buenos_Aires_Argentina_Barreto_1989-1992_29	-0.455149	-0.0784118	Barreto 1995	1989-1992	1989_1999		Manitoba_Canada_Henriquez_2014_59	0.117512	0.286782	Henriquez 2020	2014	2014_2019		Fujian_China_Cui_2007_37	0.204773	0.0238921	Cui 2010	2007	2000_2013		11-states_USA_Dorrance_2012-2013_118	0.49568	-0.261337	Dorrance 2016	2012-2013	2000_2013
Buenos_Aires_Argentina_Barreto_1989-1992_3	-0.455149	-0.0784118	Barreto 1995	1989-1992	1989_1999		Manitoba_Canada_Henriquez_2014_59	0.117512	0.286782	Henriquez 2020	2014	2014_2019		Fujian_China_Cui_2007_37	0.204773	0.0238921	Cui 2010	2007	2000_2013		11-states_USA_Dorrance_2012-2013_119	0.49568	-0.261337	Dorrance 2016	2012-2013	2000_2013
Buenos_Aires_Argentina_Barreto_1989-1992_3	-0.455149	-0.0784118	Barreto 1995	1989-1992	1989_1999		Manitoba_Canada_Henriquez_2014_59	0.117512	0.286782	Henriquez 2020	2014	2014_2019		Fujian_China_Cui_2007_37	0.204773	0.0238921	Cui 2010	2007	2000_2013		11-states_USA_Dorrance_2012-2013_119	0.49568	-0.261337	Dorrance 2016	2012-2013	2000_2013
Buenos_Aires_Argentina_Barreto_1989-1992_3	-0.455149	-0.0784118	Barreto 1995	1989-1992	1989_1999		Manitoba_Canada_Henriquez_2014_6	-0.304597	-0.0605337	Henriquez 2020	2014	2014_2019		Fujian_China_Cui_2007_37	0.204773	0.0238921	Cui 2010	2007	2000_2013		11-states_USA_Dorrance_2012-2013_119	0.49568	-0.261337	Dorrance 2016	2012-2013	2000_2013
Buenos_Aires_Argentina_Barreto_1989-1992_3	-0.455149	-0.0784118	Barreto 1995	1989-1992	1989_1999		Manitoba_Canada_Henriquez_2014_6	-0.304597	-0.0605337	Henriquez 2020	2014	2014_2019		Fujian_China_Cui_2007_37	0.204773	0.0238921	Cui 2010	2007	2000_2013		11-states_USA_Dorrance_2012-2013_119	0.49568	-0.261337	Dorrance 2016	2012-2013	2000_2013
Buenos_Aires_Argentina_Barreto_1989-1992_3	-0.455149	-0.0784118	Barreto 1995	1989-1992	1989_1999		Manitoba_Canada_Henriquez_2014_6	-0.304597	-0.0605337	Henriquez 2020	2014	2014_2019		Fujian_China_Cui_2007_37	0.204773	0.0238921	Cui 2010	2007	2000_2013		11-states_USA_Dorrance_2012-2013_119	0.49568	-0.261337	Dorrance 2016	2012-2013	2000_2013
Buenos_Aires_Argentina_Barreto_1989-1992_3	-0.455149	-0.0784118	Barreto 1995	1989-1992	1989_1999		Manitoba_Canada_Henriquez_2014_6	-0.304597	-0.0605337	Henriquez 2020	2014	2014_2019		Fujian_China_Cui_2007_38	0.204773	0.0238921	Cui 2010	2007	2000_2013		11-states_USA_Dorrance_2012-2013_119	0.49568	-0.261337	Dorrance 2016	2012-2013	2000_2013
Buenos_Aires_Argentina_Barreto_1989-1992_3	-0.455149	-0.0784118	Barreto 1995	1989-1992	1989_1999		Manitoba_Canada_Henriquez_2014_6	-0.304597	-0.0605337	Henriquez 2020	2014	2014_2019		Fujian_China_Cui_2007_38	0.204773	0.0238921	Cui 2010	2007	2000_2013		11-states_USA_Dorrance_2012-2013_119	0.49568	-0.261337	Dorrance 2016	2012-2013	2000_2013
Buenos_Aires_Argentina_Barreto_1989-1992_3	-0.455149	-0.0784118	Barreto 1995	1989-1992	1989_1999		Manitoba_Canada_Henriquez_2014_6	-0.304597	-0.0605337	Henriquez 2020	2014	2014_2019		Fujian_China_Cui_2007_38	0.204773	0.0238921	Cui 2010	2007	2000_2013		11-states_USA_Dorrance_2012-2013_119	0.49568	-0.261337	Dorrance 2016	2012-2013	2000_2013
Buenos_Aires_Argentina_Barreto_1989-1992_3	-0.455149	-0.0784118	Barreto 1995	1989-1992	1989_1999		Manitoba_Canada_Henriquez_2014_6	-0.304597	-0.0605337	Henriquez 2020	2014	2014_2019		Fujian_China_Cui_2007_38	0.204773	0.0238921	Cui 2010	2007	2000_2013		11-states_USA_Dorrance_2012-2013_119	0.49568	-0.261337	Dorrance 2016	2012-2013	2000_2013
Buenos_Aires_Argentina_Barreto_1989-1992_30	-0.455149	-0.0784118	Barreto 1995	1989-1992	1989_1999		Manitoba_Canada_Henriquez_2014_6	-0.304597	-0.0605337	Henriquez 2020	2014	2014_2019		Fujian_China_Cui_2007_38	0.204773	0.0238921	Cui 2010	2007	2000_2013		11-states_USA_Dorrance_2012-2013_12	-0.246115	0.011121	Dorrance 2016	2012-2013	2000_2013
Buenos_Aires_Argentina_Barreto_1989-1992_30	-0.455149	-0.0784118	Barreto 1995	1989-1992	1989_1999		Manitoba_Canada_Henriquez_2014_60	0.117512	0.286782	Henriquez 2020	2014	2014_2019		Fujian_China_Cui_2007_38	0.204773	0.0238921	Cui 2010	2007	2000_2013		11-states_USA_Dorrance_2012-2013_12	-0.246115	0.011121	Dorrance 2016	2012-2013	2000_2013
Buenos_Aires_Argentina_Barreto_1989-1992_30	-0.455149	-0.0784118	Barreto 1995	1989-1992	1989_1999		Manitoba_Canada_Henriquez_2014_60	0.117512	0.286782	Henriquez 2020	2014	2014_2019		Fujian_China_Cui_2007_38	0.204773	0.0238921	Cui 2010	2007	2000_2013		11-states_USA_Dorrance_2012-2013_12	-0.246115	0.011121	Dorrance 2016	2012-2013	2000_2013
Buenos_Aires_Argentina_Barreto_1989-1992_30	-0.455149	-0.0784118	Barreto 1995	1989-1992	1989_1999		Manitoba_Canada_Henriquez_2014_60	0.117512	0.286782	Henriquez 2020	2014	2014_2019		Fujian_China_Cui_2007_38	0.204773	0.0238921	Cui 2010	2007	2000_2013		11-states_USA_Dorrance_2012-2013_12	-0.246115	0.011121	Dorrance 2016	2012-2013	2000_2013
Buenos_Aires_Argentina_Barreto_1989-1992_30	-0.455149	-0.0784118	Barreto 1995	1989-1992	1989_1999		Manitoba_Canada_Henriquez_2014_60	0.117512	0.286782	Henriquez 2020	2014	2014_2019		Fujian_China_Cui_2007_39	0.204773	0.0238921	Cui 2010	2007	2000_2013		11-states_USA_Dorrance_2012-2013_12	-0.246115	0.011121	Dorrance 2016	2012-2013	2000_2013
Buenos_Aires_Argentina_Barreto_1989-1992_30	-0.455149	-0.0784118	Barreto 1995	1989-1992	1989_1999		Manitoba_Canada_Henriquez_2014_60	0.117512	0.286782	Henriquez 2020	2014	2014_2019		Fujian_China_Cui_2007_39	0.204773	0.0238921	Cui 2010	2007	2000_2013		11-states_USA_Dorrance_2012-2013_12	-0.246115	0.011121	Dorrance 2016	2012-2013	2000_2013
Buenos_Aires_Argentina_Barreto_1989-1992_30	-0.455149	-0.0784118	Barreto 1995	1989-1992	1989_1999		Manitoba_Canada_Henriquez_2014_60	0.117512	0.286782	Henriquez 2020	2014	2014_2019		Fujian_China_Cui_2007_39	0.204773	0.0238921	Cui 2010	2007	2000_2013		11-states_USA_Dorrance_2012-2013_12	-0.246115	0.011121	Dorrance 2016	2012-2013	2000_2013
Buenos_Aires_Argentina_Barreto_1989-1992_30	-0.455149	-0.0784118	Barreto 1995	1989-1992	1989_1999		Manitoba_Canada_Henriquez_2014_60	0.117512	0.286782	Henriquez 2020	2014	2014_2019		Fujian_China_Cui_2007_39	0.204773	0.0238921	Cui 2010	2007	2000_2013		11-states_USA_Dorrance_2012-2013_12	-0.246115	0.011121	Dorrance 2016	2012-2013	2000_2013
Buenos_Aires_Argentina_Barreto_1989-1992_30	-0.455149	-0.0784118	Barreto 1995	1989-1992	1989_1999		Manitoba_Canada_Henriquez_2014_60	0.117512	0.286782	Henriquez 2020	2014	2014_2019		Fujian_China_Cui_2007_39	0.204773	0.0238921	Cui 2010	2007	2000_2013		11-states_USA_Dorrance_2012-2013_12	-0.246115	0.011121	Dorrance 2016	2012-2013	2000_2013
Buenos_Aires_Argentina_Barreto_1989-1992_31	-0.455149	-0.0784118	Barreto 1995	1989-1992	1989_1999		Manitoba_Canada_Henriquez_2014_61	0.117512	0.286782	Henriquez 2020	2014	2014_2019		Fujian_China_Cui_2007_39	0.204773	0.0238921	Cui 2010	2007	2000_2013		11-states_USA_Dorrance_2012-2013_120	0.49568	-0.261337	Dorrance 2016	2012-2013	2000_2013
Buenos_Aires_Argentina_Barreto_1989-1992_31	-0.455149	-0.0784118	Barreto 1995	1989-1992	1989_1999		Manitoba_Canada_Henriquez_2014_61	0.117512	0.286782	Henriquez 2020	2014	2014_2019		Fujian_China_Cui_2007_39	0.204773	0.0238921	Cui 2010	2007	2000_2013		11-states_USA_Dorrance_2012-2013_120	0.49568	-0.261337	Dorrance 2016	2012-2013	2000_2013
[truncated: 27,744 more rows]

## Sheet: Table 2
United States 1990-1999 time frame												United States 2000-2013 time frame												United States 2013-2019 time frame												Argentina 1989-1999 time frame												Argentina 2000-2012 time frame
[truncated: 10,036 more rows]
[truncated: 64 more columns]

## Sheet: Table 3 and 4 United States
11-states_USA_Dorrance_2012-2013_1	11-states_USA_Dorrance_2012-2013_10	11-states_USA_Dorrance_2012-2013_100	11-states_USA_Dorrance_2012-2013_101	11-states_USA_Dorrance_2012-2013_102	11-states_USA_Dorrance_2012-2013_103	11-states_USA_Dorrance_2012-2013_104	11-states_USA_Dorrance_2012-2013_105	11-states_USA_Dorrance_2012-2013_106	11-states_USA_Dorrance_2012-2013_107	11-states_USA_Dorrance_2012-2013_108	11-states_USA_Dorrance_2012-2013_109	11-states_USA_Dorrance_2012-2013_11	11-states_USA_Dorrance_2012-2013_110	11-states_USA_Dorrance_2012-2013_111	11-states_USA_Dorrance_2012-2013_112	11-states_USA_Dorrance_2012-2013_113	11-states_USA_Dorrance_2012-2013_114	11-states_USA_Dorrance_2012-2013_115	11-states_USA_Dorrance_2012-2013_116	11-states_USA_Dorrance_2012-2013_117	11-states_USA_Dorrance_2012-2013_118	11-states_USA_Dorrance_2012-2013_119	11-states_USA_Dorrance_2012-2013_12	11-states_USA_Dorrance_2012-2013_120	11-states_USA_Dorrance_2012-2013_121	11-states_USA_Dorrance_2012-2013_122	11-states_USA_Dorrance_2012-2013_123	11-states_USA_Dorrance_2012-2013_124	11-states_USA_Dorrance_2012-2013_125	11-states_USA_Dorrance_2012-2013_126	11-states_USA_Dorrance_2012-2013_127	11-states_USA_Dorrance_2012-2013_128	11-states_USA_Dorrance_2012-2013_129	11-states_USA_Dorrance_2012-2013_13	11-states_USA_Dorrance_2012-2013_130	11-states_USA_Dorrance_2012-2013_131	11-states_USA_Dorrance_2012-2013_132	11-states_USA_Dorrance_2012-2013_133	11-states_USA_Dorrance_2012-2013_134	11-states_USA_Dorrance_2012-2013_135	11-states_USA_Dorrance_2012-2013_136	11-states_USA_Dorrance_2012-2013_137	11-states_USA_Dorrance_2012-2013_138	11-states_USA_Dorrance_2012-2013_139	11-states_USA_Dorrance_2012-2013_14	11-states_USA_Dorrance_2012-2013_140	11-states_USA_Dorrance_2012-2013_141	11-states_USA_Dorrance_2012-2013_142	11-states_USA_Dorrance_2012-2013_143
[truncated: 3,112 more rows]
[truncated: 3,062 more columns]

[truncated: 3 more sheets: Table 3 and 4 Argentina, Table 3 and 4 China, Table 3 and 4 Canada]
